# Supplementary material for: Expansion of a bitter taste receptor family in a polyphagous insect herbivore
Source: Sci Rep. 2016 Apr 1;6:23666. doi: 10.1038/srep23666 (PMC4817054; doi:10.1038/srep23666)
Supplement: Supplementary Table [file srep23666-s1.xls]

## Sheet: Sheet1
S1. The nucleotide sequences, amino acid sequences, scaffold distribution and other information of identified GRs
from H. armigera genome.
Gene Name	Scaffold	Start	End	Orientation	Nucleotide sequence	bp	Protein sequence	AA	Receptor Type	Full Length	Top hit	Blast P Query-hit match identity (%)	E-value
HarmGR1	scaffold_1	996442	1004640	+	ATGAACAAAGAAGAACATGGTTTTCGGGTTTACAATACCAATACGGTTCACAAAAATGAAACGCGTAAGAGAGAAATGTTTCAGCGGATTGATGAGAAGGATGGTATTAAAGAATATGACGCGAAGGATCTTTATGGTCCGGAGATAACTGATAAAGATGGGGCCTTGCTGGATGCTCACGACAGTTTCTATATTACCACGAAGAGTTTGCTTGTGCTGTTTCAAATAATGGGAGTTATGCCTATCATGAGAGTGCCTAAGAACGCACAAACAACTAAGAGAACCACTTTCAATTGGATTTCGAAGGCGACGCTATGGGCTTACTTAGTATGGAGCTTGGAATGCATCATTGTTGTCAAAGTGGGTCGGGAACGCTTAGCGAATTTCCAAAGCAGTGCT…	1404	MNKEEHGFRVYNTNTVHKNETRKREMFQRIDEKDGIKEYDAKDLYGPEITDKDGALLDAHDSFYITTKSLLVLFQIMGVMPIMRVPKNAQTTKRTTFNWISKATLWAYLVWSLECIIVVKVGRERLANFQSSANKRFDEVIYNIIFLSILIPHFLLPIASWRHGPQVAIFKNMWTHYQLKYLKITGTPIVFPNLYSLTWGLCVFSWGLSFAVILSQHYLQDDFELWHSFAYYHIIAMLDGFCSLWYINCNAFGTASRGLAMNLHKALEAEHPALKVAQYRHLWVDLSHMMQQLGRAYSNMYGIYCMVIFFTTTISLYGALSEILEHGLSYKEMGLFVIVGYCMTLLFIICNEAYHASRKVGLEFQVRLLNVNLGAVDRSTQREVEMFLVAISKNPPIMN…	467	CO2 Receptor	Y	XP_013191807.1| gustatory and odorant receptor 22 [Amyelois transitella]	0.9	0
HarmGR2	scaffold_83	162165	171615	-	ATGACGATCCCGGATCATCTGTTTGATGAAGGCATAAATAACACGTTGCTTCAACATGATATGAGGCACGTGCAACAAAACAGAATAGTTTACGAGAAAACGCAACGGGAATATGAGCAAGAACAACGCGACATGCTGTCATCTCAAGATGGCGACACGTGCGAGATCCACGACCAGTTCTACAGAGACCACAAACTGCTGCTGGTGCTGTTCCGAGCGCTCGCCGTCATGCCCATCACAAGATCACGACCAGGCACAATTACCTTCAGCTGGAGATCAACAGCCACCATGTATGCGGTTTGCTTCTACATCGCAGCTACAGCAGTAGTCATGATCGTGGGCTACGAACGCATCATGATATTGCGCTCCATTCGACGCTTCGACGAATATATCTACGCT…	1302	MTIPDHLFDEGINNTLLQHDMRHVQQNRIVYEKTQREYEQEQRDMLSSQDGDTCEIHDQFYRDHKLLLVLFRALAVMPITRSRPGTITFSWRSTATMYAVCFYIAATAVVMIVGYERIMILRSIRRFDEYIYAILFVIFLVPHFWIPFVGWGVAHQVAIYKTNWGKFQVRYYRVTGENLKFPNLKTTIVMISVGCLLLAVCFLLSLCILMDGFLLRHTTAYYHIITMINMNCALWYINCKGIKIASQSLSECFRRDVEAECSAKLISRYRYLWLNLSELLQSLGNAYARTYSTYCLFMFANITIAVYGALSEIVDHGFGFSFKEMGLFVDAAYCSTLLFIFVDCSHNSTLTVAAGVQETLLSIDVLSVDRPTQKEIDHFIQAIEMNPAVVSLKGYAHVN…	433	CO2 Receptor	Y	XP_004932263.1 PREDICTED: gustatory and odorant receptor 22-like [Bombyx mori]	0.89	0
HarmGR3	scaffold_142	572208	574652	-	ATGACTGTGCCCATACCGAATGGGTTTCCTGTTCAGATAAATAGCAAACCGAAAAATAAAATTATTTTTTTGGATGTTACCCCTGTTTCGACGCCAATAAAGCCACATTCGCCAAATGTGGTGGCTCCCATGAGAAACAATCTAGTGGCGCCGCATATTTCTAATGATATTATCTATGAGAACATCAAACCAGTCTTTACGTTGCTCAGGATAATGGGGGTTCTACCGATTACAAGACCGTCGGCATGTGTGAACCAGTTCCAAATTGCGTCGTCGTCGATGTTGTACGCTATCCTCGTGTTCCTATCTCTGGTCAGTTATGTGCTGTACTTGTCTCTGCACAAAGTCCAGATCCTGCGGACAGCGGAGGGCAAGTTTGAAGAAGCTGTCATTGAGTAT…	1341	MTVPIPNGFPVQINSKPKNKIIFLDVTPVSTPIKPHSPNVVAPMRNNLVAPHISNDIIYENIKPVFTLLRIMGVLPITRPSACVNQFQIASSSMLYAILVFLSLVSYVLYLSLHKVQILRTAEGKFEEAVIEYLFTVYLFPMIAVPLLWYETRKIANVLNGWVDFEMVYKQLSGRTLPVKLYKKALAMAVIIPILSTTTVIVTHVTMVHFKPMQLVPYVFLEILTYMLGGYWYLLCETLSICANILAEDFQNALRHIGPAGKVAEYRALWLRLSKLSRDTGIANCYTFTFVNLYLFLIITLSIYGLLSQISDGFGIKDIGLALTAFCSISLLFFICDEAHYASHNVRTNFQKKLLMVELSWMNTDAQTEVNMFLRATEMNPSQISLGGFFNVNRTLFKS…	446	CO2 Receptor	Y	AJD81596.1 gustatory receptor 3 [Helicoverpa assulta]	0.99	0
HarmGR4	scaffold_0	5018950	5028756	-	ATGGAAATTAAGCTGTGTAAACTATTTGTAGTTTTGACAGAGGGAATTGAATATATGAAAGGGAATTCGGTCAAGAATTTAAATGAAAAGAAACGTGATGACTTCCTACCAACATTAAACAATGTGTTTCTCAAGGCTCGATTCTTCGGTATATCTGGGTATGGGCTCACCATATCATTTTTTTGGAGTCTCATATTGTTCTCAATGCTGGTTGTCATGGAATCCGTGGCTATATGGAGAGTCGTCACCTTGCTTGGAGAATGGCTTGTTAGTGCTTCTAATAATGGTCTAATCGGTCGTCTATCCGGCGCAATATTTTATGGTAACGCCTTGATTTCTCTGTTTCTATCATCAAAGTTTGTGCACTCCTGGCGGAGTCTATCAAATTACTGGTTGAGG…	1263	MEIKLCKLFVVLTEGIEYMKGNSVKNLNEKKRDDFLPTLNNVFLKARFFGISGYGLTISFFWSLILFSMLVVMESVAIWRVVTLLGEWLVSASNNGLIGRLSGAIFYGNALISLFLSSKFVHSWRSLSNYWLRMETSTALDFPADVRIRKRTIYITAFVVSVAVVEHILSMISATGVGFPPEEFLYRYVTLSHGFILKAQDYTIWKAIPIFVLSKLATALWNFQDLIIILISMGLSSRYNRLNLYVRHVVSVEKQFESKQRFGTELYLQIQVWRRLREAYVRQSTLVRMVDRNLGSLVLLSNINNLYFICLQIYLGIHKSSGSTISRCYFLFSLGWLIFRACSVVLAASDVHLHSQRALKSLHACPSAAYNVEIKRLQYQLAHDFVALTGMGFFSLRRE…	420	Sugar Receptor	Y	ALM26257.1 gustatory receptor 8 [Athetis dissimilis]	0.74	0
HarmGR5	scaffold_0	5001109	5014948	+	ATGCAAAATGGATGGAACAACGTTATCTCAAACATCAGTGTCGGCAGTGTGAACACCGTGAATTACCTCTTCAGGACATGGGAGCGGTTGGCACCCAATCGTAACATGGATCTGTACTCCTTGGAAAAGTTTAAGAAGTATAAAAATGATTGGAATTACCCTGTACATGTTCGTTATCAAGATCAAGTGATGGCTGAAAAGGAGAAACCACGTATGACCTTCCAAACAGCCATGAAGGTGACCTTGACAATAGGCCAGTGTTTTGGCCTGAACCCAGTTCAGGGTATTAGGGAGAAAGACGCTTCGAAATTGAGATTCAAATTACTATCAGGGCGTTGCCTTTTTACGTTTTTTTCTTTGATTGGTCAGTTTATCATGGCGTTTGTACTTTTTCTGAGT…	1434	MQNGWNNVISNISVGSVNTVNYLFRTWERLAPNRNMDLYSLEKFKKYKNDWNYPVHVRYQDQVMAEKEKPRMTFQTAMKVTLTIGQCFGLNPVQGIREKDASKLRFKLLSGRCLFTFFSLIGQFIMAFVLFLSLFKETSSTVDTASNFGFTTTILFFRIATNWPKLCMHIAKVESVDPNTDNKLGKKFNIACISILFLALMEHLFSELHGISIALDCFPDTPVYESFMKLSFQWLFGFIPYSDFAGGMAHFSNLQCTFNWNFADVFVICMSMYLTARLEQVNQRIIAAKDKNSPSSFWRTMREDYNRSVHLVRQVDKIIGGVVFMSFASNLFFVCSQLLHTLAGGIKASQRCKPEIGADRRFFYGYEHSIYFVFSFSFLVIRSLAVSLTASKVHAASLE…	477	Sugar Receptor	Y	AJD81598.1 gustatory receptor 5 [Helicoverpa assulta]	0.89	5e-161
HarmGR6	scaffold_0	4922648	4930581	-	ATGGGGCAAACAAGTTTTAGAAGAAATATGTCTTTCTGGATTCCTGTTAAAAAGAACAAGGTAGACGTAGCTAAGCCTAAAGTGAAGAACATCACATCATTCCAGGATGCTCTGAGAGTTACCGTCATCATAGGACAGGTCTTCTCCTTACTCCCTTTCGTCGGAGTATTTACCAATGTGGCTAGTAATGTCAAGTTTGTGAAAACATCATGGAAGTGTGTATACTCGTTGCTGTCTCTCGTTGGCCAGATGTTCATGGCGGTGCTGTGTATCAATAAACTGGCAAAGACTACTGTTTCCCTCAATGGCACATCACCAGTAATATTCTACGTAACCACCTGCGTGACGATGATGCTGTTCTTCCAAGTGGCTCGGCGCTGGCCAGCGCTGGTGCAGCAC…	1359	MGQTSFRRNMSFWIPVKKNKVDVAKPKVKNITSFQDALRVTVIIGQVFSLLPFVGVFTNVASNVKFVKTSWKCVYSLLSLVGQMFMAVLCINKLAKTTVSLNGTSPVIFYVTTCVTMMLFFQVARRWPALVQHISKAEDMDPNFDCSLTRKCNITCAVVLILALCEHILSLLSAFAGASACYSGMDTYEGFVTHFYPWVFSYLPYSIVLGVITQFLHFQSTFIWNFSDLFVICMSYYLTSRLEQVNRKLLAAQGKYLPEIFWRATREDYCRATQIVRKVDEVISGVVFISFANNLFFICLQLFNTLEDGLKGTGECTPKLKKIVVSKSGPLGGHEAAAYFLFSLVYLLSRSVAVSLIASQVNSASSVPAPVLYDVPSPVYCVEVQRFLDQVNGDKVALS…	452	Sugar Receptor	Y	AGK90023.1 gustatory receptor 1 [Helicoverpa assulta]	0.98	0
HarmGR7	scaffold_0	5035348	5041016	-	ATGTCAAGTCGAGGGTTCGGACAATTTCTGCGGGATGGTAACTTGATACTGCCTGAACAACCAAATCATGACGACTTTCTAACAGTCATGGAAAAGGTGTTCAAATGGTCTTGCCTAATCGGAGTGCTGGGTTCCAAGAGACACATCAACTATGCATGGAGTGGATTCATACTGTTAGTGTTACTGTTCATGGAGAGTCAAGCTATATGGAAGGTCATAAAGGCACTCGCTGGATGGGCTATTGATACTGCTGGTCAAAGAAGCGTCACAGCCCGTTTAGCTGGCACCATCTTCTACACCATAGCAATCTTATCCCTGGTCTTGTCATCAAGGCTGTACAGATCTTGGGGACAATTATCAGCGTTATGGGCCAGGGTCGAGAGGATCATGGCTGTCAAA…	1287	MSSRGFGQFLRDGNLILPEQPNHDDFLTVMEKVFKWSCLIGVLGSKRHINYAWSGFILLVLLFMESQAIWKVIKALAGWAIDTAGQRSVTARLAGTIFYTIAILSLVLSSRLYRSWGQLSALWARVERIMAVKAPPDKTLKRRMYFFLGFMTVCSLLEHIMSVVSAIGLDCPPALIIKRYVLISHGFMILRHEYSDWYALPLIFMSTLASLLWNFQDVLIVLISMGLTSRYSRLNQCLAKICALERKQMDSDKKNEATKVYAWRKLREAYVKQAMLVRKVDDAIGSIIILSCFCNFYFICLQLFLGITQSKASEPIKTAYYFLSLGWICFRVLCVVLAASDINVHSRLGLKYIYTHDSHSYNIEMGRLQDQLSKDYVALSGKGFFYLSKSILLQMAGAI…	428	Sugar Receptor	Y	ALM26256.1 gustatory receptor 7 [Athetis dissimilis]	0.83	0
HarmGR8	scaffold_0	5029923	5033785	-	ATGTACAAACTTTGCATTGAAAAATGTCGAGCAAGGAATTCAAACAATTTTTGCGACAAAACAAACTGCTTTTACCTCAGCAACCGTTTCATGATGACTTTTTAGACGTCATAGAAAAAGTGTTTCACTGGTCCTGTTTCTACGGTGTATTTGGATCCAAGAGGTCGATCAGCTTAATATGGAGCACTTTGATACTAGGATCCCTTGTCATCATCGAAGTCTTGGCTATTTGGAAGGTTATAAGAGCTCTCGCTGGCGTTGCTAGAGATATGAGTGGTCATCGAAGCGTAACAGCCCGTCTAGCAGGGACAATCTTCTATTCCATTTCAATACTATCTCTAGTATTGATCTCAAAACTTTATTACAATTGGAGAACTAATATAGCAGGACTATGGGGTA…	1278	MSSKEFKQFLRQNKLLLPQQPFHDDFLDVIEKVFHWSCFYGVFGSKRSISLIWSTLILGSLVIIEVLAIWKVIRALAGVARDMSGHRSVTARLAGTIFYSISILSLVLISKLYYNWRTNIAGLWGKVERSVGVKIPVDKTLKCRMSFVAGLMTFCSFFEHALSILASVGFDCPPSLILKRYVLVSHGFIFMGQDYSEWFAMPLVIISTIATLLWNFQDQLIVLISMGLTSRYRRLNECLAKFCELEKQHMDSDKKVEAVKVYTWRKIREAYVKQAMLVRKIDVALGGIIILSCSCNFYFICLQMFLGITQGMSTDFLTGVYYMVSLAWLCIRVLSVVLAASGVNTHSKLALNHLYTYETHCYNVEVERLQDQLTKDYIALSGMGFFYLNKTILLQMAGA…	425	Sugar Receptor	Y	AGK90025.1 gustatory receptor 5 [Helicoverpa assulta]	0.96	0
HarmGR9	scaffold_308	7542	16156	-	ATGGGTGTGGAGTCAGCGAAGGTGGAGGAAGTGACGGCGGCGCCGGTGCCGAGCGAGTCGGGCGCGCGGCCCAGCAGGCCTACACACTGCGTCGTCGGCGGAGCGCATGCTTTTATACTTAGGATCTCAAGTTTCTTCGGACTGGCACCGCTGCGGTTCGAATCTCGCAGCAATGGCTTCACGGTCAGCATATCTGGAGCCATGTGTGTCTACAGCTATATTCTAGTCACAGTGCTTGTAATATGCACGATCTTCGGTCTGGTAGCGGAGATCAACGTAGGCGTGGAACTGTCAGTGCGCATGTCCTCTCGGATGTCACAGGTGGTGTCTACATGTGACGTGTTAGTAGTGGTAGCCACAGCGGGCGCTGGCGTCTACGGCGCTCCTAGGCGGATGAGG…	1284	MGVESAKVEEVTAAPVPSESGARPSRPTHCVVGGAHAFILRISSFFGLAPLRFESRSNGFTVSISGAMCVYSYILVTVLVICTIFGLVAEINVGVELSVRMSSRMSQVVSTCDVLVVVATAGAGVYGAPRRMRNMLKFMENIASVDTSIGGQYSLVTERKLCGIILAILIFFSILIADDFTFYALQAKKLDREWDVVTNYLGFYLLWFVVLILELQFAFTALSVRARFSAVNDALALTARQVSIPVEKPKSSSPLNIYAIRVAPVDSQRSANVSLLVDTMTGREHVVIIKRTASGEPRLVVSPCDAVRRLAALHGTLCDVVNSIDDSYGLPLVVILISTLLHLIVTPYFLIMEIIVSTNRIHFLVLQFLWCVTHMLRMIVVVEPGHYTIAEGKRTEGLV…	427	GR43a-Like	Y	AGK90024.1 gustatory receptor 4 [Helicoverpa assulta]	0.77	2e-178
HarmGR10	scaffold_0	4976627	4982483	-	ATGGAATATGGGTTAGATGCTAAAATTTCGAAGGAATTAGAAAGTATCAATTTCAGAGTATTGCAAGAAACTCAATTGGACGATGAAGCTAAAAAACGAAGTACTAAGCCGTGGATTGAGGAGGATAATAAATTGGTTGGTAAGAGGAGAATTGACGTGAAAGATCAATTCACGGCTTTCCAAAAAGCGATGAAGGTTCTACTCGTATGGGGACAAACCATAGGTCTCAATCCCGTGACTGGTATACTACAGAAAGATCCTTCGAAAATGAGATTCACAGTATACACGTGGAAGTTCCTCTTCTCATTAACAGTGGCGGTTGCTCAAACCATTGGAACGACATTGTGCATCTATAAGTTGTTCAGGGAACCTACCTCCATCAGTGCTTTGGGTTTTGTA…	1323	MEYGLDAKISKELESINFRVLQETQLDDEAKKRSTKPWIEEDNKLVGKRRIDVKDQFTAFQKAMKVLLVWGQTIGLNPVTGILQKDPSKMRFTVYTWKFLFSLTVAVAQTIGTTLCIYKLFREPTSISALGFVTFFTSTCFTTFLFILIASKWPTLMQDIVRSKLDEYVDKKIITKCRITCCIFIGMALMEHFLSILSRVARVIECSQNETDHGEVFVKVTSPWLYDLNVPYVVAVAVMVQYVNLITTANWNYSYIFIVCVSMYLSSILNQINKRIALEAQKTHVPAKIWINLREDYTRATHLVKRFDDVISGIVLVTYANDLFFICLQLYNVLSNMSKAAQLVNKLCPDQDGTFRAYSYPAYLIYSVLYLLVRFLTVSIVASGVNTASLLPAPILYGI…	440	Sugar Receptor	Y	AGK90023.1 gustatory receptor 1 [Helicoverpa assulta]	0.39	6e-95
HarmGR11	scaffold_0	4894160	4907817	+	ATGCCATCGAAACTATTTCTCAAGACATTCAACATGGCGACCAGACACCGGTTGGACAAGCGCGAGATATGCGGCCTCCATAGTACTGTCAGAGGAACTTTATTCTGCAGCCGAGTGATGGGGCTACTCCCTGTCTCTGGTCTCACTTGTCCTACTAGCCGGAGGTTGAGGTTCACATTCCGGTCTCCATACACGGTCCTGTATGTAGCCAGCTTGTTTGGTCAGCTCCTCATGTTTGTCATGACTCTCTGCTGGCTGATGATGAACGGCATCTCCTTGGCTAATATCACAAACGCAGTATTCTACACATCAAGCCTGATCTCGTCACTAATACTGCTGCACATCGGTCGCTGCTGGCCCGCGCTGGTGGGCAGCGTGGAGACGCTGGAGCGCGAGCTG…	1362	MPSKLFLKTFNMATRHRLDKREICGLHSTVRGTLFCSRVMGLLPVSGLTCPTSRRLRFTFRSPYTVLYVASLFGQLLMFVMTLCWLMMNGISLANITNAVFYTSSLISSLILLHIGRCWPALVGSVETLERELPPFHRNVASISNVTTIFILTAAIVEHLLSVFYGLKVACACDSNNVAENYFRFNMPWIFDYTPFTIWKGALSELFNIQSTFVWSLNDLLIMVISIYLTEHLLIHNELLKKAAEQEHFSCLEFRTQYLKIVRLVKLINGQFGIYILTSFGSNLYWICTQLFYSLSRTQTGHFITCTFKDSPTKVPPANEYENPLCPWMLGEKGALNGVEHSIYFTYSFSFLLLRTLLVLLLAARIHSNSVAPLYVLYGIPSSRFHIEVERFIAQINNL…	453	Sugar Receptor	Y	XP_013189983.1 PREDICTED: gustatory receptor for sugar taste 64f-like [Amyelois transitella]	0.53	8e-164
HarmGR12	scaffold_0	4991156	4994488	-	ATGAAAGTCCACCAACTGACGATGAGAAGATCCAACAAGCGTTGTGGTTTACATGTATGCTTACGTCATGCGATGCGCCTAGCCAGGTGGACTGGGTTCTTTCCTCTTCAAGGTCTTGGACAAGCCTACGCTGATGGGACTAGGTACAAAATTTTGTCTCTCTACTTCATTTACAATTTCACCACCTTATTGGGCCAACTGGTGATGTCTTGTTTTGCTATTCTACTCTTCTTTCAAACCGAAGTCACTCTAAATTCTATATCAAACGTCATATTTTACGTAACATCACTAATTTCGGCGGTGTTATTTCTGAAGTTAGCGAAACAATGGCCGAGGTTAATGGCGAGGGCAACTGAAACCGAACAAGGGTTAACTGAACTGAAGTTGCCAAACAAAGTT…	1305	MKVHQLTMRRSNKRCGLHVCLRHAMRLARWTGFFPLQGLGQAYADGTRYKILSLYFIYNFTTLLGQLVMSCFAILLFFQTEVTLNSISNVIFYVTSLISAVLFLKLAKQWPRLMARATETEQGLTELKLPNKVIVKCCVIAYVAMALALVEHILCTSFNLTFVMHCLKEAGITTNVMENYVVHRMPYVFNYVPYSLFWAFLFEYLCLQSTFVWSFNDVLITCFSIYITAYFRSLNQVVTANSKKDKDNMIPWSTLRVHYSKLVRLVKEIDNHISSFILLAFFTDLFYICLQLFNSLHRNYASFKFCNELQTKQALTSPSYLLYYLYSFIFLVLRATMLSLFASNVHCAALEPVHAVYDVPSTLYDNEVRRFQLQLHHTKVGLTGKFFYVTRNMVLKVIG…	434	Sugar Receptor	Y	DAA06374.1 TPA: gustatory receptor 7 [Bombyx mori]	0.46	4e-120
HarmGR13	scaffold_308	44271	48202	+	ATGAGCGCATTTCGAGACACGGAGTGCGTAGTCACAGGCACACTCAGCATGATGCTGAGGATGTCGCAGATCGCAGGAGTGGCTCCCCTCAGCTTCAGGAGAACGCACGGCGGCTGGTACATACGCACCTCACGAGCTGCCAACTGCTACGGGAAGGCGCTGTCTTTTTGTTTGTGGTTCCTATCGTCATTCACGATAGCGATCGACATACTAATCCAGCCGGAGCGCTCGTTCCGTACTCGCACCAACTCCACTCGCATCGTGTGGCTAGCTGATGTGGCTACCGTGGCCATCGTAGTCTGCGCAGCTGCCTTTACTGGCATCAGCCGCATGAGGTGTCTTACGGTGTACGCGCTTAAGTTGGAGGAGATAAACTTGAGACTAAGCTTGTTTCACGAA…	1263	MSAFRDTECVVTGTLSMMLRMSQIAGVAPLSFRRTHGGWYIRTSRAANCYGKALSFCLWFLSSFTIAIDILIQPERSFRTRTNSTRIVWLADVATVAIVVCAAAFTGISRMRCLTVYALKLEEINLRLSLFHEEPSNEANRRLIAVSSMIFVVSTILVDYSIFIYQVITEHGKIVTSCMYIFYNISTIVQQVILVTFSETVTSVLTSLQMLNNCLKNLLQEILDSSELTNCALNYDSYINMNPNRSAIPNKSINSVVDTMAVYKGYRKNSIKAVPSTIRRLALLYCSICDVIRLVNDSHGLILVALMLCLLLHLVITPYHVITNIFNKERSDRSSPLLQLNWAVLHFVNLLLIVEPCHRTHEEMEQTRHLISQMIRYTPSEHGVLLTELQMFYQHLILN…	420	GR43a-Like	Y	XP_011548484.1 PREDICTED: uncharacterized protein LOC105380592 [Plutella xylostella]	0.23	8e-07
HarmGR14	scaffold_29	477949	479762	-	ATGAGAAAACTGAATCTCACTCCGTTAAAATATCTTTTGATCATAGAGAATTTGACGTGCGTGTTCAGAAATTATTTGTGTCTTAGAAAATGCACGCGTTGTCTGGTTACCATCTGGGTAGTTTTCGAAACAGGTCACATGTTCTTTAATGTTTACTACAATATCGTGCACGGACAAAATGCAGAATTAAAAGCTCAGCGGATATATTTCTTCTCTTCAACAGCATTCTCCATATACGTCATGACATCCTCGTTATATTTCTCGAAAAGATTTTACAAGCTGCTCTCAAATTTTGACGAATTTTACAATATTTTCGAAGATGATGTCTACAATAAAAAAATGAAAAGGGCACAAAAAGTTATGATATGGATGGTGGTTTGTTTTATTGGTATAAAATTT…	1140	MRKLNLTPLKYLLIIENLTCVFRNYLCLRKCTRCLVTIWVVFETGHMFFNVYYNIVHGQNAELKAQRIYFFSSTAFSIYVMTSSLYFSKRFYKLLSNFDEFYNIFEDDVYNKKMKRAQKVMIWMVVCFIGIKFIVFYIMQVKTEDLENGLVSNTVSEYSVTVNDFRYIFQYFILDCILLIVAEQLRAISRSIDSELSAMMENQRNVGHVEGLPRVVLNYEKINKWAQAYESINESTHLCNSMFSVQLTIMLLIVTAYYIILLYSIAIITVEGVHTVKTLVMNLFSMSVFLLALLVISRAGQKIQNSSQQLRQRLCELCVHTLGNEEYYKLAKDLLRCVRTRPVRIHVFGTLDVNMSMLPSIVVLFTSYTVIALQFNNVL*-------------------…	379	Type 1 Bitter Receptor	Y	DAA06375.1 TPA: gustatory receptor 11 [Bombyx mori]	0.33	7e-53
HarmGR15	scaffold_4	733680	734417	-	ATGGAGCTTGTCAAATTAGAAATGTTCATAAAAGCTATCATGATCTTTCGGATAGTTTGTGGCTTGTATTGCAAAATCACTTCAAATAAAATAATTGCTGCTATAATCAAAATCTATTGTGCACTTGTAATTGTTATCGTCTTTGTTATTTCTTTGTCTTACCTTAGAGCTCTTAAAAACTCTGCTTCGTCTGCATTTGCTTTTGGAATGCCAGCCTCTAAGTATTTTGTAAATTCAGTGGTACATTTTTGTTTCGACGGCGATAATTTCTACGAGTTTTTTCACAGTCTCAAAAATCTGCAGATAACACAAGATTCAGAATTGAAATATGATATACCCATCACAATATTTTTATTTATATCTATAACAGGTGCAAGATTAAAAAACTATTCAAGATAT…	741	MELVKLEMFIKAIMIFRIVCGLYCKITSNKIIAAIIKIYCALVIVIVFVISLSYLRALKNSASSAFAFGMPASKYFVNSVVHFCFDGDNFYEFFHSLKNLQITQDSELKYDIPITIFLFISITGARLKNYSRYYWLGMSDGHFRFDRFMSFCFGVLISYIGSITCVMRFMMFELLWRRMAMLRKRLEQDLLNARRFENEEGVLRKQLRACLSIYKGILDSTRKNDAPMKLLVTHLYIIFLNNVFQY*--------------------------------------------------------------------------------------------------------------------------------------------------------…	246	Type 3 Bitter Receptor	Y	DAA06383.1 TPA: gustatory receptor 27 [Bombyx mori]	0.25	0.002
HarmGR16	scaffold_4	734843	735544	+	ATGGCCTTTGTCAAGTCAGAAACTTTCATAAAAGTCATTTTGATCTATCGAATATTGAGCGGGTATTACTGGAAGATTAGCTCCAACAAATTAGTTTCCGTTTTACTTAGAATTTATTGTCTTTTCATCGCTACTGCATTTTTATGCTCCATGTATCAATTTTACTTATTTGTTTCCATTCCTGGGAAAATCCATATGTGCTGTATCTGCTATCTTTTCAGTATTAATGTAGCAACAAATTTAATATTCAATGGTGATAACTTCGTTTATTTTTTACAAGAAATAAGAAATGTGAACATCCCACGACATATTGGTTGTGGCGATAAAATACCCATCACAACAGTTTTGATTATTTTGACAATATTTTTGAGAATTGGTAGCCGCATTCAATTTGATGAT…	705	MAFVKSETFIKVILIYRILSGYYWKISSNKLVSVLLRIYCLFIATAFLCSMYQFYLFVSIPGKIHMCCICYLFSINVATNLIFNGDNFVYFLQEIRNVNIPRHIGCGDKIPITTVLIILTIFLRIGSRIQFDDHTHIDIMQGVFSIQNFSLTFDFLYYSSYLTRIMMFELLWQRITMLRKCLEQDLSIARRFEDGEQLLRNNLRACLKIFRSLVNTTRVCDAPMKLLVRDSVLY*--------------------------------------------------------------------------------------------------------------------------------------------------------------------…	234	Type 3 Bitter Receptor	Y	DAA06376.1 TPA: gustatory receptor 13 [Bombyx mori]	0.23	0.59
HarmGR17	scaffold_4	737404	738174	+	ATGGCTCTTGTAAAACCAGTTGCTTTAATAAAACTTGTAATGTTTATCCGACTTATTAGTGGATTTTATTGCAAAATAAGTTCCAATAGCAAGATTAATTTCTTGGTGAAAACTTACTGTATATTAATCGCGACACTAATCATTTTTTTAACAATAACTGTAGCTTTTGTTAGAGTTAACATTGAAAGTAAATGTCACATTGGGTTTATGTCGACTCTCTACATTATAAGTGTGGTAACTAGCATTTGTTTAAATGGGGACAACTTCGAAGATTTTTTGACGAAAATAAGAGGAATTACCACATTACCAAATGTCGAATCCGCTGATAAAATAACCTTTTCAATATTTTTATTTTTCTTGTCACTGTGCTCGAGGATAGTTGTCAATGTTAAATTTACG…	774	MALVKPVALIKLVMFIRLISGFYCKISSNSKINFLVKTYCILIATLIIFLTITVAFVRVNIESKCHIGFMSTLYIISVVTSICLNGDNFEDFLTKIRGITTLPNVESADKITFSIFLFFLSLCSRIVVNVKFTIDNVQSISDPLFYVSLVSLTLATLQYSASFTRIMMFELLCRRMVILRKRVESDLSIPMTYQAKEMVREKIRKCLHTYKSLLDTIRGTDMPMKFLVSFLLKNLIEINRMQRVYKPGVHAPQIPSV*---------------------------------------------------------------------------------------------------------------------------------------------…	257	Type 3 Bitter Receptor	Y	DAA06396.1 TPA: gustatory receptor 64 [Bombyx mori]	0.25	3e-05
HarmGR18	scaffold_4	729875	731585	+	ATGTTCATAAAAGCTGTTATGATCATTCAGATATTTTGTGGCTTGTATAACAAAATAAGTTCAAATAGAATAATTTGTGCTATAACGAAAATCTATTGTGCACTTGTAATTGCTGCTATCGTTATTATTGCTGTGATTCACATTTTCTTTTTTAACATTTTTATTGTAGCTAAATCATCTGTGGTTATATCAGTCACTACATATGTTTTATATGCAATGGTACATTTTTATTTCAACGGTGATCATTTTAATGAGTTTTTTTACAGTCTAAAACATTTACAGACAACACACGGTTCAGAATCGAAATATGATATATCTATCACAATATTTTTATTGATTTCTATATCAAGTGCAAGATTATATGGCTACTTAAAATTTACTTTTATGCATATATCTATT…	1098	MFIKAVMIIQIFCGLYNKISSNRIICAITKIYCALVIAAIVIIAVIHIFFFNIFIVAKSSVVISVTTYVLYAMVHFYFNGDHFNEFFYSLKHLQTTHGSESKYDISITIFLLISISSARLYGYLKFTFMHISILPIDEFTGLFLDLLVCNISHTTCVIRYLMFELLWRRMAILRKRLEQDLLNARRFENEEGVLRRQLRSCLSIYNEILDTTRKNGGPMKLLVIHLYIIFLKIVPLKLTNITVVLLVPQTLNHMFGFLLKNAIGSELTVVDMYILFFETLSPALLAEMVQSEIECMKLSIVKQLLVCKDERTLNAIQDATTYLEQNPFKYTIWRVFAVDMSLILNMIALLTTYTVAMVQFAHFYD*---------------------------------…	365	Type 1 Bitter Receptor	Y	DAA06383.1 TPA: gustatory receptor 27 [Bombyx mori]	0.24	8e-13
HarmGR19	scaffold_4	724230	724997	+	ATGGCATCTGTAAAATTAGAAACGTTTATCAAAAGTGTTATTTTTCTTCGTCTTTTTTGTGGATTATATTATAAACTCAGTTCAAATAAAATAACAGTTGCATTAACAAAAATCTACTGCACGTTTGTCGCTAAAATAATTATAACTATTTTTGTTTTGTTCATAAAAAATCTAAAGGTTCCTTTTCAAATTTACCTTAGTTTTGGTTTGATGTGCTCTGGGTACCTTACGAATGTTGTTTTCAGTGCCTATTTTGATGGCGACAACTTCATGAAATATTTTAGCGCACTAAAAGAAATAAGAAATCCACAAGACTTCCCGTCTTTCAGTGACATCAAGATTTCAATCATTTTATTGTTTTTTTTTGCTTCCTCAAGGATATTTAACTATGCGGCATAC…	771	MASVKLETFIKSVIFLRLFCGLYYKLSSNKITVALTKIYCTFVAKIIITIFVLFIKNLKVPFQIYLSFGLMCSGYLTNVVFSAYFDGDNFMKYFSALKEIRNPQDFPSFSDIKISIILLFFFASSRIFNYAAYSVSAMFTFQNPFPYNIYTTTAFIGSIAVLHSLVNSTRMMTFELLWRRMAILRKRLEQDLLKARRFENEGDILKNNLKQFLNTYKSILDTIRISEKPMKLGVTVVTNNKSSYLNTNHIAVNILR*----------------------------------------------------------------------------------------------------------------------------------------------…	256	Type 3 Bitter Receptor	Y	DAA06386.1 TPA: gustatory receptor 33 [Bombyx mori]	0.25	0.0001
HarmGR20	scaffold_4	740452	741210	+	ATGGTTTTCCTTAAACAAGAGATTTTAATACAGATTCTATTAGTTTATCGTCTCATCTGTGGTTTTTATTTTAGAATTAGTGCAAATAAAATTGTTGCTCCTTTATTTAAAGTTTATTGTATTTTTTTAGCTTCGATTGTCATTGCAAAAACTGTTTGGCTCATAGTAAATAACAAACTTGACACTCTTGGTACTTTTCATATGTGTTCTGCTTGCTCTTTGTACGTTTCACATGTGGCAATAAATTTATTTTTCAACGGAGACCATTTCATAGATTTCTTAGAAAAAATAAAAAATATTAATGAAGAAGATACATGTGCACCAAGAGATAAAATATTAATATCTGCTTTTATTTTATTTATTACGACCTTAGTAAGATTTTATAGCTACGTCCAATTG…	762	MVFLKQEILIQILLVYRLICGFYFRISANKIVAPLFKVYCIFLASIVIAKTVWLIVNNKLDTLGTFHMCSACSLYVSHVAINLFFNGDHFIDFLEKIKNINEEDTCAPRDKILISAFILFITTLVRFYSYVQLEYDFFKRFFGSLDSVFTFSLLVDVFQYSSTITRTMMFELLWRRMGNLRKRLEQDLSIARRFDEGDEVMKEKLRLSLHAYKNLMKITFETCTPMKLEVIYMRFVIKNLKLSFILKRLYRRF*-------------------------------------------------------------------------------------------------------------------------------------------------…	253	Type 3 Bitter Receptor	Y	DAA06396.1TPA: gustatory receptor 64 [Bombyx mori]	0.26	0.023
HarmGR21	scaffold_4	742419	743162	+	ATGGAAGCCACGTCAGTGTTTGGTTTCCATCGCTCGGTACTGCTGTCAGCTAACTCTATAACCATGGCGTTTGTAAAACCAGAAACATTATTTCAAGTCATTATGGTTTTTCGGGCTATTCTCGGAATTTATCACAAAATTAGTCCAAATAAACTAATAAATGCCTTTCTAAGAGTCTATTGCGTGATTGTCGCAATTGTAGTACATTTGGGCACAATTTATATAATGCAATTTTTCAATCTGACTGAAGTGCATTTGATTATTCTCAATTTGTTCTATTCAGTGGATGCCGTTATGGGTTTATGTCTAGATATCGATTACTTGAAAGGTTTCCTTCAGAAAGTAAGAAATATGGACACGGAGCATTTTGAGATGAAACTTAAAGCACCAGTCACAGTG…	747	MEATSVFGFHRSVLLSANSITMAFVKPETLFQVIMVFRAILGIYHKISPNKLINAFLRVYCVIVAIVVHLGTIYIMQFFNLTEVHLIILNLFYSVDAVMGLCLDIDYLKGFLQKVRNMDTEHFEMKLKAPVTVFFIFYILIARFYCHTKFRYDNGESFFSPLFSEASLGLIFDLVRYSSIWIRILMFELLWHQMAMLRKHFKTELSVARRFEEGDHMREKLRSCMTSYKNLLNASHKFDPVVKTQVRV*------------------------------------------------------------------------------------------------------------------------------------------------------…	248	Type 3 Bitter Receptor	Y	HarmGR20	0.34	5e-37
HarmGR22	scaffold_4	721742	722482	+	ATGGCGGATATAAAACCAAACCAAATGATAAAAGCTGTTATGATTTTAAAAATAATTTGCGGGTTTTTCTGCAAAATTAGTTCTAATAAAATAGTGATAACTTTAGCGAGAGTTTATTGTTTGTTTTTTGGTCTAGTGTGCATGTCAATGCTTATAATTCTAGCTAACCATGCAAAAAGTTTCAGCGCTTTGTTACAAGTATTTTTCGGAGTATACGTGTACCTGATATATTTTCTTTTAAATTTCTATTTTGAAGGTGAAAATTTTATGGGATTCTTACACAAGATTCGAAAAGTAGTCACTTCTCAGCACATGAAGCCATGCGAGGGAGTCCAAATTTCCATACGCTTGTTCACTATTTCATTAGCAGCAAACATTTTACTACGATTGAAAATCACG…	744	MADIKPNQMIKAVMILKIICGFFCKISSNKIVITLARVYCLFFGLVCMSMLIILANHAKSFSALLQVFFGVYVYLIYFLLNFYFEGENFMGFLHKIRKVVTSQHMKPCEGVQISIRLFTISLAANILLRLKITLDQSHYTFSSTYSFLAFVSTINLLEFSPILTRLMTFELLWRRMAMVRRNLERELSTHQGYENSECILKEKLRRCLNVYKCLLEVTRVNETPMKIAVYNQKLKYARRSQRLSLIS*-------------------------------------------------------------------------------------------------------------------------------------------------------…	247	Type 3 Bitter Receptor	Y	DAA06386.1 TPA: gustatory receptor 33 [Bombyx mori]	0.23	1.7
HarmGR23	scaffold_41	1070407	1071210	+	ATGGTGGCTCGACTCATGGTTGGATTTTACTGGAAAACTAGCTCAAATAAGTTAGTGAATGCTTTAGTCAAAACGTATTGTGTGACCATTGCTACTGTCTTTAATATCATGTCGATAACTTATATTACAAATGAAGATGAGCATATACCTACTGCTAATACAATTTATATGGCTTTTGTAATATGTCTGTATGACATAATTGTAGTGGTAAACCTATTTTATACTGGCGAGTATCTTGAAGATTTTTTCGATAAAATGGAAAACCCTGCAATAGCGCAAGATATGGAAGCAGGTGATAAGCTTATAGTGACAACAGCGGTGATCATTTTTAGCCTGACGACAAAATTCATCACCGGCTCGATATACATATATGAAAAATTTACCTTGACCAACACATCA…	807	MVARLMVGFYWKTSSNKLVNALVKTYCVTIATVFNIMSITYITNEDEHIPTANTIYMAFVICLYDIIVVVNLFYTGEYLEDFFDKMENPAIAQDMEAGDKLIVTTAVIIFSLTTKFITGSIYIYEKFTLTNTSKNFILLIMQIINPISNFTRIMVFELLWRRMAMLRKSLQQDLTSARMFEGEEIFKTKLRTSLIKYQLILDTLKKIKHPIQFLVIVSFMNYVKSSYHMPDKKKLFSVVILFSDFVKYSSLYSTCTASYVWFYCIWRS*----------------------------------------------------------------------------------------------------------------------------------…	268	Type 3 Bitter Receptor	Y	DAA06383.1 TPA: gustatory receptor 27 [Bombyx mori]	0.27	2e-05
HarmGR24	scaffold_41	1063373	1064131	-	ATGGTGGCTCGACTCATGGTTGGATTTTACTGGAAAACTAGCTCAAATAAGTTAGTGAATGCTTCAGTCAAAACGTATTGTGTGATCATTGCTATAGTCTTAAATATCTTGTCAATTAATTTTATAACAAGTGAAGATGAGCATATACCTACGATCAATTTAATTAATATGGCTTTTGTGATATGCTTGTATGACATAATTGTAATCGTTAACCTGTGCTATGCTGGCGAATATCTTGAAGATTTTTTCGATAAATTGGAAAACCCTGCAGTACCGCAAGATATGGAAGCAGGTGATAAGCTTATAGTGACAACAGCGGTGATAATTTTTTGCCTAACGACAAGATTCATCAGCTGCTCGAAATACATATATGAAACATACATAGCCCTGAACAACACA…	762	MVARLMVGFYWKTSSNKLVNASVKTYCVIIAIVLNILSINFITSEDEHIPTINLINMAFVICLYDIIVIVNLCYAGEYLEDFFDKLENPAVPQDMEAGDKLIVTTAVIIFCLTTRFISCSKYIYETYIALNNTAIDIHCLLLIMQIINPISNFTRIMVFELLWRRMAMLRKSLQQDLTTARIFREEEILKMKLRTFLMKYQLILDTVNKIKHPIQFLVIVSLMNYVKFSIHMRDKKKLLSVVYLIVFRFFQVQ*-------------------------------------------------------------------------------------------------------------------------------------------------…	253	Type 3 Bitter Receptor	Y	DAA06383.1 TPA: gustatory receptor 27 [Bombyx mori]	0.27	0.005
HarmGR25	scaffold_41	1068336	1068995	+	ATGGTGGCTCGGCTCATGGCTGGATTTTACTGGAAAACGAGCTCAAATAAGTTAGTGACTGCTTTAGTCAAAACGTATTGTGTGACCATTGCTACTGCCTTTAATATCATGTCGATAACTTTTATAACCAGTGAAGATGAGCATATACCTTTGCTCAATCAATTCTATTTGGCTTTTGTGTTATGCCTGTATGATATAATTGTCGTAGTAAACCTACGTTACGCTGGCGAATATATTGAAGATTTTCTCGACAAAATGGAGAACCCTGCAGTACCACAAGATACGGAGGCAGGTGACAAGTTTGTAGTGTCAATAGCTGTAATCATGTTCTGCTTGACGACAAGATTCATGTTTTACTCAAAACTCTTATACAAAAGTTTAATAGACCCGTCTGACTTA…	663	MVARLMAGFYWKTSSNKLVTALVKTYCVTIATAFNIMSITFITSEDEHIPLLNQFYLAFVLCLYDIIVVVNLRYAGEYIEDFLDKMENPAVPQDTEAGDKFVVSIAVIMFCLTTRFMFYSKLLYKSLIDPSDLSISRNFILLIMQMIHPVSNFTQIMMFELIFRRMAMLRQSLQQDVTNTRIFGGEEILKMKLRTYLMKYQLILDTINKTKQPVKYLVIV*----------------------------------------------------------------------------------------------------------------------------------------------------------------------------------…	220	Type 3 Bitter Receptor	Y	DAA06376.1 TPA: gustatory receptor 13 [Bombyx mori]	0.22	0.086
HarmGR26	scaffold_350	148064	148777	+	ATGGATGTGCAAGCGACACCTGCATCCATTAAAACTATAATGTTCATTCGACTTTTATGCGGTTTTTACTGTGACATCAGTGCGAACAAAATAGTAACGGTCTTAGTGCGAGTCTATTGTGTCGCCATCATCACGTTGGTAATGGCTTTTGGCATTTACTTGTGGAATGGGATCATTGGTATATCAAGCAAAATACATTTTTTATTTATTACAACTCCATACATTACAAGTATGGTTACAAATATTTGTTTCCACGGAGAGTACTTCTCAGAATTCTTGAATAAAATGGAAAATTTTAACCTGACGCACGGTTTTTTGTCGAGTATTAAAATTCCGATCTCATCATTATTTTTTGTTTTTGTATTTCTTCAAAGATTTCTTTTTCAAATGAAATTCACA…	717	MDVQATPASIKTIMFIRLLCGFYCDISANKIVTVLVRVYCVAIITLVMAFGIYLWNGIIGISSKIHFLFITTPYITSMVTNICFHGEYFSEFLNKMENFNLTHGFLSSIKIPISSLFFVFVFLQRFLFQMKFTFDAIGLPFRGVLTHASFILILCLMNYTAEFSIHIMFELLWHRMGMLRKRLEQDISTARILRDGEESIRENIRTCMRRYQHLLETARVTDGPVKFLVDTYIFITAR*----------------------------------------------------------------------------------------------------------------------------------------------------------------…	238	Type 3 Bitter Receptor	Y	DAA06376.1 TPA: gustatory receptor 13 [Bombyx mori]	0.23	0.002
HarmGR27	scaffold_77	694631	696907	+	ATGTATTCAGTTAACGCTATCATAATTTATAGATTCATTATGGGCTTTTACACGGAATTTAGTTCAAATAAAATTATCAATTTCATTTCAAAAATTGTATGTGTGTTACTAAACATTTTTATCACTACGAAACTTTTCTCATTAATAGACTATAATATTGTATCATCATTTATTGCTTTTGCTGGATACTCGATTATTTATTTGACAAATGCTTTAGCATCGTTGTTCAATTCTAAGTGGATCCAGACATACGTAAACGATTTAAAATCGATTGGAAATGCAATGGGTACTGGTGCTGATATCGATATACCAATCATTCGGATTATATTATTGTGCCTTCATGGATTATCATCAACAACTCAAATTGTCACTTGTGAACATGAATTTTGTAGCGGGTTT…	1029	MYSVNAIIIYRFIMGFYTEFSSNKIINFISKIVCVLLNIFITTKLFSLIDYNIVSSFIAFAGYSIIYLTNALASLFNSKWIQTYVNDLKSIGNAMGTGADIDIPIIRIILLCLHGLSSTTQIVTCEHEFCSGFYQKINGFVYSLATAMATILHMVVFELLFHKVRANRKYLENQLTIFKRHQNIMDLKNNLRLCMSNHVKLIDSLDKTDKSLKTTFFVADLAVIPIIMSRVFEIVKSPDRSALVNILLIGKGVVLRSMPGILADLTSREIDKMKHIIGQNLLVYEDDDVKYLLKDTHLFFEHQPFQYTVWRLFSINTAMNVVAFKMVVSYTLAMIQFAHFFG*--------------------------------------------------------…	342	Type 1 Bitter Receptor	Y	DAA06383.1 TPA: gustatory receptor 27 [Bombyx mori]	0.24	3e-12
HarmGR28	scaffold_25	1441096	1442341	-	ATGCCGTCCTTTAGAGAATCTGGACTCGAATCTTTCTTTACTTTGAAAGGAATTCTAATCATGCGGTCTATATTCGGGTACTACTATAAATTTTCAAATTCGGTTCCAATCAGCGTGTTATTAAAATTATACTGCATTGCCTGTTGTATAATTATATGGTGCCATATTTTCGTATGGTCTGATGTGAATTCTAGGGCAGCCTTCTATGATGTTACATTGCTTATCGAAATAACAATTAATATGTTGATCTCATTGTTTGTTGAAGACGAATTTTCAACGCTTAACGACTTAATTGCATCTTTACCAACCAAACAAAACCTCCGTTTGACATACGCCGTGATAATATGTACAATCATTGAGCAAGTTACTGCGTTTACTTACGGCAGGAGCCTATTTACT…	915	MPSFRESGLESFFTLKGILIMRSIFGYYYKFSNSVPISVLLKLYCIACCIIIWCHIFVWSDVNSRAAFYDVTLLIEITINMLISLFVEDEFSTLNDLIASLPTKQNLRLTYAVIICTIIEQVTAFTYGRSLFTAEDAALYMFQYISCTYGRLSLIYQAHNNEKAIKTLCDSLKDKIEDMNMDAAEKRGHVEKFIDTFKQIINFSFDAKCQVMKFKVAVLGYVCDFFRVQFMVYYIYEFHLKIQVTLMLPWYCGVAYSIFIICLPSMLGELANYHLDEIKVVLVDEVIRNEGTYYFVIILGLRFD*----------------------------------------------------------------------------------------------…	304	Type 3 Bitter Receptor	Y	DAA06386.1 TPA: gustatory receptor 33 [Bombyx mori]	0.24	8e-08
HarmGR29	scaffold_25	1438884	1439582	-	ATGCCGTCCTTTAGAGAATCTAGACTTGAATCTTTCTTTACTTTGAAAGGAATTCTAATCATGCGGTCTATATTCGGGTACTACTATAAATTTTCAAATTCGGTTCCAATCAGCTTGTTATTAAAATTATACTGCATTGCCTGTTGTATAATTATATGGTGCCATATTTTCGTATGGTCTGAAGTGAATTCTAGGGCAGTCTTCTATGATGTTACATTGCTTATCGAAATAACAATTAATATGTTGATCTCATTGTTTGTTGAAGACGAATTTTCAACGCTTAACGACTTAATTGCATCTTTACCAACCAAACAAAACCTCCGTTTGACATACGCCGTGATAATATGTACAATCATTGAGCAAGTTACTGCATTTACTTACGGCAGGAGCCTATTTACT…	702	MPSFRESRLESFFTLKGILIMRSIFGYYYKFSNSVPISLLLKLYCIACCIIIWCHIFVWSEVNSRAVFYDVTLLIEITINMLISLFVEDEFSTLNDLIASLPTKQNLRLTYAVIICTIIEQVTAFTYGRSLFTAEDAALYMFQYISCTYSRLSLIYQAHNNEKAIKTLCDSLKDKIEDMNMDAAEKRGHVEKFIDTFKQIINFSFDAKCQVMKFKVIQFISTSHIFVKFKIMQ*---------------------------------------------------------------------------------------------------------------------------------------------------------------------…	233	Type 3 Bitter Receptor	Y	DAA06386.1 TPA: gustatory receptor 33 [Bombyx mori]	0.24	2.6
HarmGR30	scaffold_25	1615593	1617892	+	ATGGCATATTTACAAAAAAATCTACACATTGTTAAGTTCTTAGAACCTCTAATGTCAGTGAAAACTATAATGTTAATTCGTATATCGGGAGGATTTTACCATAAAATTAGTTCTAACAAATTAATTTCTTGCATCACTGCTTTGTATTGCTTGGCAATCACTGCTTTCTTGTCGGTAAACTTGTTAACCCTAAATTATCCTTCTTATTTTATCTTGGTGAAAAATTACGTTGGTTTCCTTATATACTATTTGTTAGTTGGTATCTGCCTGCTGACAGATTCGGGATATTTTCAAAATTTCCTAAATGAAATAAAAAAAATTGATCATATGTTAGGAGCGTCATCAAATATTAAAGTTCCAATATCTAGTTTTCTGCTGTTAGGAATAATAACTGGGGTT…	975	MAYLQKNLHIVKFLEPLMSVKTIMLIRISGGFYHKISSNKLISCITALYCLAITAFLSVNLLTLNYPSYFILVKNYVGFLIYYLLVGICLLTDSGYFQNFLNEIKKIDHMLGASSNIKVPISSFLLLGIITGVTGMDVLYVIYEVENNRQEKGFFITLFCMSLLVQTCAIANYTNVMAFELLWYRMRIFKQFLENTLKREFRSQDEEIKINAVRNCMVLYQRILDTVNKNNLPMKLLTFVLVTKFIPKTVATLYDIVTNAIPEVSYMLIHEFFVDFMVLCAPAIFADLICGEISSIKSMFKKQLLTCQGTFTNCYLVLAKKRSQ---------------------------------------------------------------------------…	324	Type 3 Bitter Receptor	Y	DAA06396.1 TPA: gustatory receptor 64 [Bombyx mori]	0.26	6e-05
HarmGR31	scaffold_25	407667	408305	+	ATGGATAAATCACTCTACAAATTACTGCTCTTTAGGTTTTTTTTTGGTCACTATTTTAAACTAAGTTCTTCAAAAAGAATTTGTTTCATTGCAAAAATATTTTGCCTTTTTACGGTTATTTATATCAGCGTGATATTCGTCAAATTCTTTTTATTATTTGGAAGTGTAATAAGTAGTGCCATCAATTTATGGATACTGTTAATTGAAGCAATTTTAAGCATATTCCTCTCTTTACATACTGAAGAAGCATATGTACTTAAATTCTCAGCAAAGATAAAGAATTATGTTTCATCATCATCAACTTGCCGTGTAACTAATGTATTGGCATTTTTAATAATACCTATTAATTTATTCTATTTATTAGCGGCGTATCAATACGAGTTCAGTATTACGAATAAC…	642	MDKSLYKLLLFRFFFGHYFKLSSSKRICFIAKIFCLFTVIYISVIFVKFFLLFGSVISSAINLWILLIEAILSIFLSLHTEEAYVLKFSAKIKNYVSSSSTCRVTNVLAFLIIPINLFYLLAAYQYEFSITNNLLYNITFTVCYCSYLTSLYITEMFASAINNLTSDTVIKLKDVDITDEEKRFCIENFLDNYLKLMNIYNVTATVSRIKVSV*-----------------------------------------------------------------------------------------------------------------------------------------------------------------------------------------…	213	Type 3 Bitter Receptor	Y	DAA06383.1 TPA: gustatory receptor 27 [Bombyx mori]	0.32	0.027
HarmGR32	scaffold_25	1435892	1436590	-	ATGCCTTGGCTAAAAGGCACAGAAATAGAATCATTTTTTACTGTAAAAGGAATCTTGCTGTTCCGTCTCATATTCGGGTTTTACTTTAAATTGAGTAATTCTATAATAATCGATTTACTCATCAAATCGTACTGTTTTCTCTGCATGATATTAATGTGGTTACACATAATATTTGTGCCTAACCCCGAAAATCCCGCAGCCCGTGTTTACGATACATTATTGGCTATAGAAATAACCCTCCACATATTTTTGTCTTTGAGCAAAAACGAATTTGGATTAGATTTGATACACTCTTTTGATTCTGCAATTCTTCAGACAAAACCTCGTTGTCTCATATCGTACTCTATGATATTTCCCGTGGTGTTCCTCGAGATTTATGTAGCTGCTTTTATTATTAAC…	702	MPWLKGTEIESFFTVKGILLFRLIFGFYFKLSNSIIIDLLIKSYCFLCMILMWLHIIFVPNPENPAARVYDTLLAIEITLHIFLSLSKNEFGLDLIHSFDSAILQTKPRCLISYSMIFPVVFLEIYVAAFIINWNETKFINITMFYYQFVACYASRLAAIFQSENYAHATKTLYVQMKENFESNMNSAGKCEHVQQFNDKITITVDFFDKHRNVTRFKVKHLCISIFFFYIKK*---------------------------------------------------------------------------------------------------------------------------------------------------------------------…	233	Type 3 Bitter Receptor	Y	DAA06383.1 TPA: gustatory receptor 27 [Bombyx mori]	0.5	2.5
HarmGR33	scaffold_395	123957	124643	-	ATGACTGACGATACCTTGGTCTGCGATATCAAAAACGTTTTGTTCATTCGTTTCGCTTTAGGATTTCTTCAAAACTTTAATGGCACTTCTAAGACGAGGTGGCTTTCATATCTGTACACTATATGTTTTTTACTTTTATTTGCTGTTTTATCATTATTTCCGAATGAAGTAATTTATGTGTCCTATCGCATTTTGGCATTGATCGAATATTTCTTTCTTTTTATGATTTCTTTCCTATCGAAGGAAGAGTACATCTATGAAAGTTATAAATTAATCTATGGTCTTGATACTATTCCGGGCGCAAAATTGATCTTTCAGAATCTAGAGTACTGTCTTAAAGTGTATTTTTTTGTATCAGTTTTTACCGGCAGTTTTTTTACTGGGATTTCGATTTGTTTT…	690	MTDDTLVCDIKNVLFIRFALGFLQNFNGTSKTRWLSYLYTICFLLLFAVLSLFPNEVIYVSYRILALIEYFFLFMISFLSKEEYIYESYKLIYGLDTIPGAKLIFQNLEYCLKVYFFVSVFTGSFFTGISICFRIQEACSITNSFAVILTILDRTARDIGAYSLIMFIGLLYSRVKLLRNYLDTKSANTAWDRYSVKQYINMYESLTNTIDDSAVPVKVTVCFSCTLLL*-------------------------------------------------------------------------------------------------------------------------------------------------------------------------…	229	Type 3 Bitter Receptor	Y	DAA06382.1 TPA: gustatory receptor 26 [Bombyx mori]	0.26	5e-06
HarmGR34	scaffold_395	162123	162830	+	ATGACTGACGATACCTTGGTCTGCGATATCAAAAACGTTTTGTTCATTCGTTTCGCTTTCGGATTTCGTCAAAACTTTAATGGCTCATCTAAGATAAAGCGGCTTTCATATTTGTACACTATATTTTTCTCACTTTTATTCACTGCTTTAACATTATTTTCGAATGATTTATCCTATCATAGCTTATCGTATCTAATTTTAGCATTGACGGAGTATTTTGTACTTTTTACCGTTTCATTTCTAACTAAAGATGAATACATTCAACGAAACTTTAAATTAATCTATGGTCTTGATACCCTTCCCGGCGCAAAGAAGATCTTTCAGAATCTAGAATACTTTCTTAAAGTTTCTTTTGTATTAGGTTTGGCTAATATTTTGTTTTTTGCGACTATGATTTGC…	711	MTDDTLVCDIKNVLFIRFAFGFRQNFNGSSKIKRLSYLYTIFFSLLFTALTLFSNDLSYHSLSYLILALTEYFVLFTVSFLTKDEYIQRNFKLIYGLDTLPGAKKIFQNLEYFLKVSFVLGLANILFFATMICFRISGLCSIANLLSFFYILLHRLACDLGDYVLIMFIGLLYSRVKLLRNYLVTKSANTAWDRYSVKQFINMYESLANTIHDSAAPVKVTVCFSMYSSSLELSIN*------------------------------------------------------------------------------------------------------------------------------------------------------------------…	236	Type 3 Bitter Receptor	Y	DAA06382.1 TPA: gustatory receptor 26 [Bombyx mori]	0.28	3e-08
HarmGR35	scaffold_395	136174	136851	+	ATGATGATCGATTCTTTAGTCAGCAGCCTTCAATACATCATGTTCCTACGCTTTATTTTCGGTTTTCGTTTGGATTGTAACAGTTCTCCTCAAATGCGTTTGTTCACAAAACTTTATCCTGTATTATTTTTTATCGTCTTGAACTTTGCTGTTTGGTCTTCCGAAAATGTATTGAATCCAACGTTACGTTACAGTACAGTCATTGAATATTGCGCTCAATTCTTTGTCTCGTTTCTTGCAAAACAAGAATTCGTTAATAAGAATTACCAGTTCATTTACGGCATCGACAGCTTGCCCGGGGCCCACAAAAATTTTAAGCGTTTGCGCGTTTTTATAAAATTCTTCTGTTTGTATTATATTTTGTTAAGGTTACTTGCAATTTTACAATTAGTAGTATAT…	681	MMIDSLVSSLQYIMFLRFIFGFRLDCNSSPQMRLFTKLYPVLFFIVLNFAVWSSENVLNPTLRYSTVIEYCAQFFVSFLAKQEFVNKNYQFIYGIDSLPGAHKNFKRLRVFIKFFCLYYILLRLLAILQLVVYVGPLLKNVTADIIYFHVCDIGRLNIFLVFCILFCRVKTFEMNFQTITDVVVLDKYSVKKYINMYQTLIDYVESMDMLFKLMVIFFIRYNDRFR*----------------------------------------------------------------------------------------------------------------------------------------------------------------------------…	226	Type 3 Bitter Receptor	Y	DAA06382.1 TPA: gustatory receptor 26 [Bombyx mori]	0.26	3e-05
HarmGR36	scaffold_395	174590	175267	-	ATGATTGGAGATTCATTGGTCTGCAATATTAAATACGTAATTTGGCTACGTTTTGCTTTCGGATATCTTCCAAATTTCCATGGTTCACCCAAGATGAGGGCTTTCTCATATTTTTACACTATATTCTTATTTATTTCATTTACTACGATTGTTATCGCACCTTTCTACAAGTTTCCTTGGTTCTTTCGTGTTTTGGCCTTATTAGAATATACAACGCACTTTTTGCTCGCATTTGTGACTAAAGATGATTACCTTTACCAAAGCTTTAGATTCATTTATGGCATCGATACCAACGCCAATGTCAGAAAGCTGTACAGGAATCTTGAAGTTTTCTTTAAATTTATCATTTTATACTTTTTAGCTAATAAAATTCTTGTTGTCATGATGCTGTGTTATCGG…	681	MIGDSLVCNIKYVIWLRFAFGYLPNFHGSPKMRAFSYFYTIFLFISFTTIVIAPFYKFPWFFRVLALLEYTTHFLLAFVTKDDYLYQSFRFIYGIDTNANVRKLYRNLEVFFKFIILYFLANKILVVMMLCYRLPSICLFSNTLDFSVNIIIRLACDMGRFTVILSIGLLYVRSKILKMNFLTQSPNTICGRHSVRNFINMYESLINTFDKIKTPTNITVCFVITY*----------------------------------------------------------------------------------------------------------------------------------------------------------------------------…	226	Type 3 Bitter Receptor	Y	ACD85126.1 gustatory receptor 47 [Bombyx mori]	0.24	4e-06
HarmGR37	scaffold_395	192917	193597	-	ATGATCAAGAACAATTTAGTCGTCAACATAAAACCAATAATGATTTTTCGTTCCCTTTTCGGCTACCGTCAAAAATTTAACAGTCCCTTAAAATCGAATTTTTTCGATGTATTTTCGTTAATAAGTTTTTTTATGTGGTCTTTATCATTTTTTTTCAAAACCTATTATTTTCCCTTGGTTTATGTAATGAGTGATAATATAGAATATTGCATATGCTTTTTCGTTGCGTTTTTTACTAAGGAAGAGTATATCTATTTTTTCTATAAACGTCAATCCTCTATCGATAATTTGCCGGGCGCAGAAAAGTTGTTTTCGCGATTAAATCTTATTTTAAGAGCTTTTGTGGTTTATTGTTTTCTTACGAAAATTGTAGTTATTATAATATTGAGGGTTTTCGCC…	684	MIKNNLVVNIKPIMIFRSLFGYRQKFNSPLKSNFFDVFSLISFFMWSLSFFFKTYYFPLVYVMSDNIEYCICFFVAFFTKEEYIYFFYKRQSSIDNLPGAEKLFSRLNLILRAFVVYCFLTKIVVIIILRVFAPEIFQLGLYLDIVMGLSQSMSCDMGRFTIILMVGLMYCRMKIIKDNMDMIGSDLRNRFVARNFIQMYQSLVCSLQRIDVPLKVSVSPLFSINQK*---------------------------------------------------------------------------------------------------------------------------------------------------------------------------…	227	Type 3 Bitter Receptor	Y	ACD85126.1 gustatory receptor 47 [Bombyx mori]	0.24	4e-07
HarmGR38	scaffold_395	164591	165292	+	ATGACTGACGATACCTTGGTCTGCGATATCAAAATCGTTTTGTTCATTCGTTTCGCTTTCGGATTTCTTCAAAACTTTAATGGCTCATCTAAGATAAGGCGGCTTTCATATATTTACTCTATATTCTTTTTACTGTTATTAACTGCTTTATTATTAGCTCATAATGAGTTAGTTGCTTTGTCTTATCGTATTATGGCATTGATCGAATATTTAATACTTTTCATGATTTCTTTCCTAACTAAAGAAGAATACATTCATCAATATTATAAATTGATCCATGGTCTTGATACTTATCCCGGCGCAAAGAAGATCTTCCAGAATCTCGAAAACTTTCTCAAAGTTTCCTTTGTATTAGGTTTGACTAATAATTTGCTTTGTGCCAGTTTCATTTGCTTTCGA…	705	MTDDTLVCDIKIVLFIRFAFGFLQNFNGSSKIRRLSYIYSIFFLLLLTALLLAHNELVALSYRIMALIEYLILFMISFLTKEEYIHQYYKLIHGLDTYPGAKKIFQNLENFLKVSFVLGLTNNLLCASFICFRYPKTCSIATPFFFVPIILHRLACDVGGYTLIMFISLLYSRVKLLRTYFDTKPANTAWDRYSVKQYINMYESLTNTIDISAVPVKVTVCFSMCSPSLVLSIN*--------------------------------------------------------------------------------------------------------------------------------------------------------------------…	234	Type 3 Bitter Receptor	Y	DAA06382.1 TPA: gustatory receptor 26 [Bombyx mori]	0.25	1e-12
HarmGR39	scaffold_395	3507	4178	-	ATGAACTCAAACAAAAAAGTTTGCAACCTGCATCACATCTTGTATTTCCGACTCATTTTTGGATATTACTTCAAACAGCCTACTCTGAAGTTACGTATTCTAACAAAGTTATATATAGCACTATTCATTTCAGGACTTACGTGGCTTTTCATAACAAAAGTTAACGGAATGTTATATTATCTCCAATACTGTGATATCTTAGAATACATCACATTTATTATCTATAGCTTAATAACAGAAGACAGCTCTCTTTTAAGATCCTATGAAGAGAAAATAAAAATAGATTCCTTGCCGGTCGCCAAGCAGTACTTTCGGCAATTAGAGAAATTCTTATACTTATTACTCTTTTTAATTTGTGGCTTAAGACTATTTGCTTCAAGCTTGTTCTGCATTTATGCT…	675	MNSNKKVCNLHHILYFRLIFGYYFKQPTLKLRILTKLYIALFISGLTWLFITKVNGMLYYLQYCDILEYITFIIYSLITEDSSLLRSYEEKIKIDSLPVAKQYFRQLEKFLYLLLFLICGLRLFASSLFCIYAFEICKMAPFGVSVTNTFLTAMDWRHLNTVIWFSLLQTRVKILKNTLEIQGFDRGPMQRFSPRMYIKMYEELVGFSEFNGYAMKSIVRITSH*------------------------------------------------------------------------------------------------------------------------------------------------------------------------------…	224	Type 3 Bitter Receptor	Y	ACD85126.1 gustatory receptor 47 [Bombyx mori]	0.27	5e-10
HarmGR40	scaffold_395	159085	159780	+	ATGACTGACGATGCCTTGGTCTGCGATATCAAAAACGTTTTGTTCATTCGTTTCGCTTTCGGATTTCTTCAAAACTTCAATGGCTCATCTAAGACAAGGCGGCTTTCATATCTGTACACTATATGTTTTTTAGTTTTCTTTGCTGTTTTATCATTATTTCCAAATGAAGTAATTTATTTGTCCTATCGTGTTTTGGCATTGATCGAATATTTCATTCTTTTTATGATTTCTTTCCTAACTAAGGAAGAATACATACATCAAAGTTACAAATTAATCTATGGTCTTGATACTATTCCGGGCGCAAAGAAGATCTTTCAGAATTTAGAATACTTTCTTAAAGTTTATTTTTTTGTATCAGTTTTGACCGGCAGCTTTGTTATTGGGATTGTGATTTACTTT…	699	MTDDALVCDIKNVLFIRFAFGFLQNFNGSSKTRRLSYLYTICFLVFFAVLSLFPNEVIYLSYRVLALIEYFILFMISFLTKEEYIHQSYKLIYGLDTIPGAKKIFQNLEYFLKVYFFVSVLTGSFVIGIVIYFRIQDTSSITNSLIITILDRMTRDIGAYSLIMFIGLLYSRVKLLRTYLDTKSTNTAWDRYSIKQYINMYERLSNTIDSAVPVKVTVCFLMHYPSLELSIN*----------------------------------------------------------------------------------------------------------------------------------------------------------------------…	232	Type 3 Bitter Receptor	Y	ACD85126.1 gustatory receptor 47 [Bombyx mori]	0.26	5e-07
HarmGR41	scaffold_77	697697	698410	+	ATGATTCTAAAATATCTATATAAAATCAATAGTCTCCTAAAAATCATATATTCAGTGAACGGTATTATAATTACACGATTTACACTAGGCTTTTACACGGAATTCTGTTCGAATAAGAAAATAATTTTACTATCGAAAATATACGTCGTTCTAACGATTTTGAATGTGTCTGTAAATCATATTTACACAAAAGAGTACCAGAACATCTCAGCTACACTCAGTTTAAGTTTTTTCGCTATCATTTATTTCATGAATTCAACGGCAAGTTTAATAATTGACTCTAAATGGATCCAGAAATATGTAAACGATTTGAAATCGATACGACAAAGCATGGTTGCTGATAAATGTTTCGATATACCTATATCACGAATTATAATGATCATTTATCAGGCATTTACA…	717	MILKYLYKINSLLKIIYSVNGIIITRFTLGFYTEFCSNKKIILLSKIYVVLTILNVSVNHIYTKEYQNISATLSLSFFAIIYFMNSTASLIIDSKWIQKYVNDLKSIRQSMVADKCFDIPISRIIMIIYQAFTLMMILVYCHYDICRHHIYLRVIEGYYAVTSVTTIVPTLVVLELMFYAIRENRKCLEKNLSKFNTSGSVDDLKKNFRNCMSNYTKLRDCLKSTDAPVKTMVSMNEV*----------------------------------------------------------------------------------------------------------------------------------------------------------------…	238	Type 3 Bitter Receptor	Y	DAA06396.1 TPA: gustatory receptor 64 [Bombyx mori]	0.29	1.5
HarmGR42	scaffold_395	169960	170667	+	ATGACTGACGATACCTTGGTCTGCGATATCAAAAACGTTTTGTTCATTCGTTTCGCTTTCGGATTTCTTCAAAACTTTAATGGCTCTAAGATAAAGCGGCTTTCATATCTGTACACTATATGTTTTTTTATTTTATTTGCTGTTTTTTCATTATTTCCGAATGAACTTATTTTTTTGTCCTTTCGCATTTTGGCATTGATCGAATATTTCATACTTTTTATGATTTCTTTCGTAACTAAGGAAGAGTATATTCGTCAAAGTTATAAAGTAATCTACGGTCTTGACACTATCCCCGGTGCAAAGAAGATCTTTCAAAATCTTGAACACTTTCTTAAAGTGTCTTTTGTATTAAGTTGGACTAACAATTTGTGTTTTTCGTCTTTGATTTGCTTTAAAATT…	711	MTDDTLVCDIKNVLFIRFAFGFLQNFNGSKIKRLSYLYTICFFILFAVFSLFPNELIFLSFRILALIEYFILFMISFVTKEEYIRQSYKVIYGLDTIPGAKKIFQNLEHFLKVSFVLSWTNNLCFSSLICFKIPEACSISYLYSVSPLLLHRLTCDAGRYTLIMFLGLLHSRAKLLRNYLDTKSANTAWDRYSVKQYINMYESFTNTIDISAVPVKLTVSYSMFSPSLALSITLSR*------------------------------------------------------------------------------------------------------------------------------------------------------------------…	236	Type 3 Bitter Receptor	Y	DAA06382.1 TPA: gustatory receptor 26 [Bombyx mori]	0.24	3e-06
HarmGR43	scaffold_395	177835	178161	-	ATGTGCATTCTTTATGGCTTCAGTTATATCGAAAGTGAAGACCCTTTGTATACTATAATTTTTACTTTTGTCGATTATATGAGCTGTGACTTGGGTAGATTTTCGCTATTTATTATATTCGGATTGTTTTACTGTCGAACAAAAGGTTTTCGACTTAACATGGAAGGAGAAGGTACTGATATCCCTTGGGATAGTTACACCGTCAAGAAATATATGAATAGCTACCAAGCGCTATACAATTCTCTTTTCATTGCTTACAAGATTATTATAACAGTGGTAAGATTCAAGGCTTATTTATTTGTAGCGCGATTATTTTTACAAGTTGGTTAA	330	MCILYGFSYIESEDPLYTIIFTFVDYMSCDLGRFSLFIIFGLFYCRTKGFRLNMEGEGTDIPWDSYTVKKYMNSYQALYNSLFIAYKIIITVVRFKAYLFVARLFLQVG*-------------------------------------------------------------------------------------------------------------------------------------------------------------------------------------------------------------------------------------------------------------------------------------------------…	109	Type 3 Bitter Receptor	Y	ACD85126.1 gustatory receptor 47 [Bombyx mori]	0.28	0.028
HarmGR44p	scaffold_395	181120	181836	-	ATGATTGGGGGTAACTTGGTCTGTAACATTAGGAGCATCATGTTATTTCGATTCGCTTTTGGCTATCGTCAAAAGTTCAATGGTTCCTTCAAATTACGTGTATTCTCTTATATTTATCCCATCACCTTTCTAATCATTTGTAATCTTGATATTTTTATTATATCTACATTGTCATTATATGNCATAGCTAATATCTTGGAGTATTCCATATACTTCTTCGTTGCGTTTTTAACTAAAGATGAATACGTTTTTAAATGTTACGAATTCATAAATGGCATTGATAACCTGCCTGAAATTCAGAAGTACTTAAATTATTTAAATAAGATTATTAAGCTCGGCCCTTGGCTCTTTGTTCTTAAAAATTCCATCATGTGCATTATTTATGCCTTCTATTATAGC…	720	MIGGNLVCNIRSIMLFRFAFGYRQKFNGSFKLRVFSYIYPITFLIICNLDIFIISTLSLYXIANILEYSIYFFVAFLTKDEYVFKCYEFINGIDNLPEIQKYLNYLNKIIKLGPWLFVLKNSIMCIIYAFYYSESEDNPLYIIFFTFVNDMSRDLGRFSLYLIFGLFYCRTKGLRLNMEGEGTDIPWDSYTVKKYMNSYQALHNNLFIAYKIFIKVVSYKVYLFVFFVLQVGHRKIFIA----------------------------------------------------------------------------------------------------------------------------------------------------------------…	239	unknown	N	ACD85126.1 gustatory receptor 47 [Bombyx mori]	0.26	0.0002
HarmGR45p	scaffold_395	118714	119040	-	ATGAAATCTATGATTTTCTTTTACTGTATCAACAAGGCATTGTTAATGTACTCCTTATGCATCCTTTTTCCAAACATATGCCACGGGCCCTTGAAACTAGTTTTCATCGCCGATCATATCTATGGGATGGGAGCCGACCTTGGAAGATTTGGCTTTCTTTTGGTTTTAGGCATTCTAATTTGTCGGCTTAAAACTGTTAGTATGAGTTTTAAAAATATTGCAACTGAAGTCAGTAGGGACAAATATGCTGTTAAGAAATATATGAATATGTACGAAACGCTTATTAATTACGTCGAAGAAATTGATACGCCGATCAAGTTTACGGTA	330	MKSMIFFYCINKALLMYSLCILFPNICHGPLKLVFIADHIYGMGADLGRFGFLLVLGILICRLKTVSMSFKNIATEVSRDKYAVKKYMNMYETLINYVEEIDTPIKFTV--------------------------------------------------------------------------------------------------------------------------------------------------------------------------------------------------------------------------------------------------------------------------------------------------…	109	unknown	N	DAA06382.1 TPA: gustatory receptor 26 [Bombyx mori]	0.34	2e-08
HarmGR46	scaffold_76	314826	315677	-	ATGGTTAAACAATTTATAAATAAATTAAAAACACAATTCCAGTATTATTTTGGGCTGAACGCAGTATTATTTTTCAAGTTAATTTTCGGATCCTATTATGATTTTAGTTCCTCAGTTATTCTACGCAGATTTGCGAAAGCGTATTGTATTTTTGTTATCATAGCTTACTGGTTTGTTATTTATTTTATTTGGACTGTAAATTCTAAAATCTCTCTGGCTTTCTTTTTAATAGTCATGACAGTCGATGCGGCAGCAAATATATTGTTTTCATTTATCACTGAAGAGAAATATGTTATAGAATTTTCTTCGATGGTTTTGTTCGAATCAGGTCTTAACGATAGGAACATATACTTTTATCTACAAATATTTCATCTGGTTATAGTGATATCAAGTTATTTA…	855	MVKQFINKLKTQFQYYFGLNAVLFFKLIFGSYYDFSSSVILRRFAKAYCIFVIIAYWFVIYFIWTVNSKISLAFFLIVMTVDAAANILFSFITEEKYVIEFSSMVLFESGLNDRNIYFYLQIFHLVIVISSYLKRYYSIYAYAVAFVNISAYNNRIISFYVMNTFKDAVRSLRLSLSKHFKNKNLTSDQKLLQINKFLNAYMKLLRIIDKVFKIIRFKVSFCTICDIIFLPASNFLKCFVCPVLDCLCIDSRLLQNIRYIIPWISICISGKCYFALFIYLYAYR*------------------------------------------------------------------------------------------------------------------…	284	Type 3 Bitter Receptor	Y	HarmGR48	0.46	2e-53
HarmGR47	scaffold_76	311728	312393	-	ATGTTTCAACAAATTATGATAAAAATCAAAAACAAAATCCGATCATTTTATAGTTTAAACTCAATTTTATTCGTCAGGCTACTATTTGGCTTATATTACAAGTTAAGTGAGTCAATTATTATTAGGTTATTTGCAAAAATCTATTGTATTTTATATTTAATCCTTTATCTTATTTTTGTAAAAATATATAACACAACTGATACCGATAATTTTACATTTGAATTCTACGGTTCGGTTATATTGATAGAAACAGTGACAAACATTTTGTTTTCCTTATTTTCTGGGGAATTATATGTTATGAAGTTTCTTTCTTCTTTGCCAGAATCTGATTTATATTCTTTTGGTGTACCCTTAAATTTAATAATATGTCATTCAATCAAAGTGATTTTAGAGTACTTA…	669	MFQQIMIKIKNKIRSFYSLNSILFVRLLFGLYYKLSESIIIRLFAKIYCILYLILYLIFVKIYNTTDTDNFTFEFYGSVILIETVTNILFSLFSGELYVMKFLSSLPESDLYSFGVPLNLIICHSIKVILEYLFVPIPVFIGWVYLSVHMTIYNSRMTTVCVMDMLRQAYKSVSGTLIRNIMRRNVTDEEKITEIKIFVKGVMKLGHNMSIDINITRFKVRF*--------------------------------------------------------------------------------------------------------------------------------------------------------------------------------…	222	Type 3 Bitter Receptor	Y	DAA06386.1 TPA: gustatory receptor 33 [Bombyx mori]	0.27	0.002
HarmGR48	scaffold_76	318987	319685	-	ATGCTCCAACAATTGTTAATTAATTTAAAATCACAGTTCCGATCTTATCCTGGACTAAACGCAATTTTGATTTACAGATTTATTTTTGGGCTATACTATGATTTAAGTTCCTCAGCTATTCTTTGCTTATTTGCTAGACTGTATTGTATTTTGATATTAATAGCTACAGTTTATACAATTAATTTTGTTAAAGCTATAAGTCCCTTGATGTCAGTGACATTTTATGCAATGACTAAGATAATCAACGCAATTGTAAATATGCTGTTATCGTTAATCACAGCAGAGAAACATGAAATTGAATTTTCGTCCAAAGTTTTGTCCGAAACGGGCCTAAGACATAGAAACTTTTACAGAAATCTAATATTTTGTTATCTAGCGGTAAACGTTTCAGTTTGTATT…	702	MLQQLLINLKSQFRSYPGLNAILIYRFIFGLYYDLSSSAILCLFARLYCILILIATVYTINFVKAISPLMSVTFYAMTKIINAIVNMLLSLITAEKHEIEFSSKVLSETGLRHRNFYRNLIFCYLAVNVSVCIEHSEAPTTYPISFLNITALNSRATSGYILQIFKDTVRSYRLSLINNFKNKQLTSQEKKYELNKFLNSYMKLIINLERVLKIARFKVRQLNGNFFITGLGK*---------------------------------------------------------------------------------------------------------------------------------------------------------------------…	233	Type 3 Bitter Receptor	Y	DAA06386.1 TPA: gustatory receptor 33 [Bombyx mori]	0.28	0.56
HarmGR49	scaffold_69	64178	64885	-	ATGATAGCTAAAATCAAATATATACTGAAACAGCGTTCACCATGGATACTAAAACTGGTTACTTTTCTGTGTCTTTTTTATGGCCAATATTTAAAAATAAGTGAATCCAAAATTATTTGCGGCTTCCTCAGGGTTTATTGTATTTTCATCTCCTCAGTAATTATTTGGGGTTTTTATATCTCATATACTAAAAATGTAATCTACTACGGATTTGCGATTATAGAATACGTTTTTACCATCGTGATATATTTCATTTTATATAATGATAGTATTTTTAAATTTTACAATAATCTCGAAATATACGACAGAATTATGGGCTTCAAGGAAATACCGCACTTCGCCTGCTACATGATCATGTTTTTAATCGTCAATGCTATATTTAGACCTATCACAGGCTTT…	711	MIAKIKYILKQRSPWILKLVTFLCLFYGQYLKISESKIICGFLRVYCIFISSVIIWGFYISYTKNVIYYGFAIIEYVFTIVIYFILYNDSIFKFYNNLEIYDRIMGFKEIPHFACYMIMFLIVNAIFRPITGFFRSTYIFSTWIQRISVGGALCIIEMNMFGIAHFFSLFHQRMQLMRKFLESNSVPVNITGMDEVAVSVRNVKKSLYYYDKLLDCLQSLDIQVQIMVIVFIIFVF*------------------------------------------------------------------------------------------------------------------------------------------------------------------…	236	Type 3 Bitter Receptor	Y	DAA06383.1 TPA: gustatory receptor 27 [Bombyx mori]	0.31	2e-21
HarmGR50	scaffold_69	455	1159	-	ATGGAGATGTTATCGAAACTCAAGTTATTGCTCTCATCCTGTGTAGACCATTTTCTACCAATATTAAGACTTGGTTTTAGATGCTACTCCAGAATTAGTGATTCTAAACACGTTTGCTACATCGCTAAACTTTACACTGTCATTATTTTCATTTTCTCGACTTCGGGTTTTTTGTATTGGCATAGATCAACTGTCATTTCTATACTCCTTGCTACACAATATTGCGTGCATGCTATCTACAGTTTTGTAACATCTGACAAACAGGCTTTTAGGTTTCATAGAAGCGTTAAAACAAGCGATGCTATCATGGGCTTTAAGAATTTGCCGTACATTAGTAAACCTGTGTTAGTACCCATTTATATTACTGTCCTTCTATGGATGTTCTATGTTTATTACTTT…	708	MEMLSKLKLLLSSCVDHFLPILRLGFRCYSRISDSKHVCYIAKLYTVIIFIFSTSGFLYWHRSTVISILLATQYCVHAIYSFVTSDKQAFRFHRSVKTSDAIMGFKNLPYISKPVLVPIYITVLLWMFYVYYFWIDDLHLSTYIMTICSDLNTVTVGILLIGVFSRMPIMKIALENNFVPVNIVGKDQLQKNVKIVRKCVGYYSNLLDSFDVIHTQFQFTVSDFMKCASCHYIVQ*-------------------------------------------------------------------------------------------------------------------------------------------------------------------…	235	Type 3 Bitter Receptor	Y	DAA06383.1 TPA: gustatory receptor 27 [Bombyx mori]	0.32	7e-22
HarmGR51	scaffold_69	71791	72498	-	ATGCAAGAAGTGAAAAAGTTAACAAAGACACAAATATCAGCAATGTGGCTTGTAATTTTTTTCACTTCCGCCCGTGCTTTTCTTGGTTGCTATAAAAAAATTAGTGAATCAAAACTAATCTGCTTTTTATTTAGAATATACTGCATTTTCATCTCTTTCACATTAGTTGCTTATTATTTTCGTGATAATATCGACACAGGCTCCAGCTCCCATATGCTCGTTATTATAGAATATATCATTATCGTTATTTTCCATATGTTCACTGGTGATACTTACATGCGTACCTTTGTCAATGCTATCAAAATGAATGACAGAATCATGGGCTTTAAGGGAATACCTACGTTTACCAAATACGTGTACTTGCTAATGTTTCTGGGTACTGTCTCAAAAACCGTTGCT…	711	MQEVKKLTKTQISAMWLVIFFTSARAFLGCYKKISESKLICFLFRIYCIFISFTLVAYYFRDNIDTGSSSHMLVIIEYIIIVIFHMFTGDTYMRTFVNAIKMNDRIMGFKGIPTFTKYVYLLMFLGTVSKTVAGSFRYMYSLATLLRCLTIGAILVSVDFNQLTIIISFSMLHYRMKVLRRFIDSNSVPVNITGRDKVAISIRNTKMSLFYYNNLLDSLQLINKELQFLVKNKFCY*------------------------------------------------------------------------------------------------------------------------------------------------------------------…	236	Type 3 Bitter Receptor	Y	DAA06383.1 TPA: gustatory receptor 27 [Bombyx mori]	0.32	5e-24
HarmGR52	scaffold_69	67149	67913	-	ATGATAACTAAAATCAAATATATATTAAAACAGCGTTCAACATCAAAATGGATAATAAAGCTAGCTACTTATCTGTGTCTTTTGTTTGGCCTTTATTCAGAAATCAGTGAATCCAAAATTATTTGCGGCTTCCTCAGGGCTTATTGTATTTTCATCTCTTCACTAACTGTTTGGGCTTTTTGTGTCACAAACACTACAAATTTTATCTCCTACGTATTTGTGATTGTTAAATACGTTTCTGCTGTTGTGGTGTTTATCATTCTACATAATGACAGTTTTATTAAATTTAACAATAATCTCGAAATAAACGACAGAATCATGGGCTTCAAGGAAATGCCATACTTCTCCATCCACGGGTTTATGTTCTTTATGTGCAATTCCATAATAAGAACTGCCACA…	768	MITKIKYILKQRSTSKWIIKLATYLCLLFGLYSEISESKIICGFLRAYCIFISSLTVWAFCVTNTTNFISYVFVIVKYVSAVVVFIILHNDSFIKFNNNLEINDRIMGFKEMPYFSIHGFMFFMCNSIIRTATGFSRNTYIFSSWFQKLSIGGALFIIEINMFGFYYFFSIFYERIKLLRKFLGSNVVSVNITGRDEVAVSIRNVKKGLYYYDKLLDGLQCINMQIQMMVNAFNIFVFDCTLCYYLYYTIAIIAT*-----------------------------------------------------------------------------------------------------------------------------------------------…	255	Type 3 Bitter Receptor	Y	DAA06383.1 TPA: gustatory receptor 27 [Bombyx mori]	0.28	6e-16
HarmGR53	scaffold_69	69419	70138	-	ATGATATCAGCAATAAAAAAATATGTAAAAAATGATAAACTATTCATGTGGCTAACGAAATCATATATTTTTATGCGCCTTTTATTAGGCGTCTATGTAAAAATCAGTGAATCCAAATTAATTTGTGTCTTCATCAGGTTTTACTGCATTTGCATTTTTTTTGTATTTGCTTCCATTTTTACTTACAATCCAGAAAACTACAGTGTACTGTTTGAGGCTGCTGAATACGTATTCCTTGTCATATATCACTTTATTTGCGAAAATAATTCTTTTGTTTTTATCGATGTCATAAAAATAAATGATAGAGTCATGGGCTTTAAGGAAACACCTTTAGTAAACAAATACCTCAGTTTCTATATGGTCCTGAATTCAGTTTTGAGATACACTACCGGACAGCTA…	723	MISAIKKYVKNDKLFMWLTKSYIFMRLLLGVYVKISESKLICVFIRFYCICIFFVFASIFTYNPENYSVLFEAAEYVFLVIYHFICENNSFVFIDVIKINDRVMGFKETPLVNKYLSFYMVLNSVLRYTTGQLRYTYHFVSWNEHISLGIALISVDISMWGSIAILTMIHDRIKILRKFIQSNKVSVNITGRDEVFISLRNIKKSLHYYDKLLDSLDLVNNQLQFQVNVLFRIVHIKYIC*--------------------------------------------------------------------------------------------------------------------------------------------------------------…	240	Type 3 Bitter Receptor	Y	DAA06383.1 TPA: gustatory receptor 27 [Bombyx mori]	0.25	2e-12
HarmGR54	scaffold_69	3253	3894	-	ATGCCCCAATACTCTCCTACTGCTATTCTTATCACGATACAATACAGTGTCACTGTTATCTACGGCTACATAACATCTGAAAAGCATGCTATACGCTTTTTCACACATGTTATTACAAGCGATGCCATCATGGGTTTTAAAAATTTGCCATTTGTACGTAATGCAGTACTAGTCCCCCTTTACATTTTTTACCTTATATGGGGGTTCGCTTTATATTATCGCTGGGTAGATCTTATACGTCTGCCTACAATAATTATGCTCTTAGCAACGGATTTCAATGCCTTGTGTACAGGCATACTGTTTTTTGGACTATACGAACGCATGCAGCTGATACAAAGAACTTTGGAGAACAATTTTGTTCCTGTAAATATTGTTGGCCAAGATCAGCTGCAGAAAAAC…	645	MPQYSPTAILITIQYSVTVIYGYITSEKHAIRFFTHVITSDAIMGFKNLPFVRNAVLVPLYIFYLIWGFALYYRWVDLIRLPTIIMLLATDFNALCTGILFFGLYERMQLIQRTLENNFVPVNIVGQDQLQKNVKIVRKCVGYYSNLLDSFDAVETQLQVMVSGLMKVIEQIRCSSLHKIATYEGVVLFLKIYSVIFLGSICVALPRAVLVAGI*----------------------------------------------------------------------------------------------------------------------------------------------------------------------------------------…	214	Type 3 Bitter Receptor	Y	DAA06383.1 TPA: gustatory receptor 27 [Bombyx mori]	0.31	5e-14
HarmGR55	scaffold_69	20533	22026	-	ATGGATGCATCGAAAAAACTCAAATTTATTCTGGAAGTTTCCATAGACATCTTTCTCCCACTTACAAGAAACTTACTTGGATATTACACAAAACTTGTTGATTCCAAATACGTTTGTTATTTCTGTAAATTTTATTGTGTTTTTGTCAACTTTTATTTGGTAACTCAAACTTATTATTTGCATGGATTTTTTTCTGTGAGAGACCTTATTGTTTTCCAATATAGTGTAGGTGCCATCATTAGTTTTTTGAAGGCTGACGTATGTGGCGTCGTATTCTTCAAGCATTTGAAGACAAGCGATGCTATCATGGGCTTTGAAAACGTATCGTTTGGCAAGAGATCAGTGATAGCACCTCTTTATTTTCTTTACATTGCTAGGCAGATAATGGTTTACATTATT…	1062	MDASKKLKFILEVSIDIFLPLTRNLLGYYTKLVDSKYVCYFCKFYCVFVNFYLVTQTYYLHGFFSVRDLIVFQYSVGAIISFLKADVCGVVFFKHLKTSDAIMGFENVSFGKRSVIAPLYFLYIARQIMVYIIWFDAMSFPVYFMCAASDLNSLLISIYLISIFGRMKLLKKTLENNLVPVNIVGKEQLDKNVNIVRKCVGYYTNMIDAWNIIDNDMQIMLAVALLTNTPIWIMNFYAVVMLFLQPTGQQEAVKLVQGNILSLLMATSPTIVSELISNEIDAIKATLVTQLVRCSDPSLSSELEVALHYIHIPPFKFVICRAVPVDINMPITIIGFCITYVIVFMQFLHFSNL*---------------------------------------------…	353	Type 1 Bitter Receptor	Y	DAA06383.1 TPA: gustatory receptor 27 [Bombyx mori]	0.32	4e-41
HarmGR56	scaffold_69	58278	59021	-	ATGATTGTAAAGAGAAATAATTTCATTCAAAACCGACAGCCATCTTTATGGCTGTACAAATTCATTACAATTTTGCGTTGTTTGTTAGGAAACTATAGAGAAGTCAGCAAATGGAAACCCATCTGCTATTTATTTAAACTTTACTGTATTTTCATCTGCTCGGTGATCGTAGTTTCTTTTTATTTGAGTCATTATTCAAGTAACTTCACTAACTATATCGTGATTCTTGAATACGTTGCTATTGTCTTCTTTCATTTCGTTTGTGGCGATAATTACATAATGTCGTTCTTCAGCGATGTTAAAATCAATGACAGGATCATGGGGTTTGAGGAAATTCGCCTTCCCAATTATGTGTGCTACGTTGGCTTTGCTGGTCTGCTGTTAAGAAGCACCGTATCT…	747	MIVKRNNFIQNRQPSLWLYKFITILRCLLGNYREVSKWKPICYLFKLYCIFICSVIVVSFYLSHYSSNFTNYIVILEYVAIVFFHFVCGDNYIMSFFSDVKINDRIMGFEEIRLPNYVCYVGFAGLLLRSTVSIIRIPIVGNSLRYYSITSAILSTDINQLTVIVIFSIIQDRIKTVSTFIASNSVPVNITGRDEVAISMRNVKKSMLYYNNLLDSLQHINKQLQFLVTTFLTILKIFGNLVGFIPCN*------------------------------------------------------------------------------------------------------------------------------------------------------…	248	Type 3 Bitter Receptor	Y	DAA06383.1 TPA: gustatory receptor 27 [Bombyx mori]	0.27	7e-15
HarmGR57PSU	scaffold_69	42045	42539	-	ATGATTGTAAAGAGAAATAATTTCATTCAAAACCGACAGCCATCTTTATGGCTGTACAAATTCATTACAATTTTGCGTTGTTTGTTAGGAAACTATAGAGAAGTCAGCAAATGGAAACCCATCTGCTATTTATTTAAACTTTACTGTATTTTCATCTGCTCGGTGATCGTAGTTTCTTTTTATTTGAGTCATTATTCAAGTAACTTCACTAACTATATCGTGATTCTTGAATACGTTGCTATTGTCTTCTTTCATTTCGTTTGTGGCGATAATTACATAATGTCGTTCTTCAGCGATGTTAAAATCAATGACAGGATCATGGGGTTTGAGGAAATTCGCCTTCCCAATTATGTGTGCTACGTTGGCTTTGCTGGTCTGCTGTTAAGAAGCACCGTATCT…	498	MIVKRNNFIQNRQPSLWLYKFITILRCLLGNYREVSKWKPICYLFKLYCIFICSVIVVSFYLSHYSSNFTNYIVILEYVAIVFFHFVCGDNYIMSFFSDVKINDRIMGFEEIRLPNYVCYVGFAGLLLRSTVSIIRIPIVGNSLRYYSIXRQSLLVKHWYSAESG*-----------------------------------------------------------------------------------------------------------------------------------------------------------------------------------------------------------------------------------------…	165	psedudogene	N	DAA06383.1 TPA: gustatory receptor 27 [Bombyx mori]	0.28	1.1
HarmGR58	scaffold_152	422808	424064	-	ATGAAAGTTAATCCAGCAACAGTAAAGAAGCAAGAAAGTAAACCGAACATGGAACAGTTAGAAGAAAGTGAATACAATGACAAGATAGCCAAAGTAATGCGCTCCATGAAAACTATAACTATATTAGAATACTCCTACGGACTGTTTAAGTTTCAGTTTACTAATGGGCAGTTGCAGCCCATCAATATATTAATAAAAATGACAGCTTTCCTCAGCATAGCAGCGTACATTTTTATGCTATATATAAATGTTTGTTTAACAAACGGAACGTTTTTTCTGGGCAGCTACACGGTCATACAATTTGTGCCTTCTATGGTAGTGTTATTACAATACATCATATCAACATTCAAAAACTTTTCGATATCAGAATCCTTGCTAAACATTCGTATATTTACTACT…	1260	MKVNPATVKKQESKPNMEQLEESEYNDKIAKVMRSMKTITILEYSYGLFKFQFTNGQLQPINILIKMTAFLSIAAYIFMLYINVCLTNGTFFLGSYTVIQFVPSMVVLLQYIISTFKNFSISESLLNIRIFTTIAKLDSLLRVEVLNDFYEILRSKTNLIMLIFVILHAANFVLEFLTSNKTLWLIFISYHLHMTQEIELLAFFNCVSMITYRIQLINKFLTFFNNGQEQRDLTVFIVREKNNEAQEKLNFVGRVSETNVKLRDLATMYDIIGKICLMINKAYNLKLFMILVTAFTFILVTIWQALSFYQSPQYCTQDFVKLSLWCFSTVCNLSALAFVCERLLRARNKTRILVNKIIMNYDLPKTMRVQAKAFMELVEAWPLRIYIYDMFSLDITLLL…	419	Type 2 Bitter Receptor	Y	DAA06389.1 TPA: gustatory receptor 53 [Bombyx mori]	0.43	7e-97
HarmGR59	scaffold_152	424999	426234	-	ATGGAAGCCGAATACGATAATAAAAACAAATATTTTACAAGAATGACTCTTACAAAAAGTCACGAGAAGCAAATTATTGAAACTTTGAATATTTTCATCATATTTGAATATTTCTTCGGAATTTTTCGATTTGAAAGAGTAAATGAAGAATTACGAGAACCGAATTGGAAAAAGAAAGTATTATCCTTTTGCATTACATCAACATGTGCTATCTCATTTGTAGCATACTCAGTGATTACACTAAATATCGTTATGCGTGCAACTATGAGGGAAGCAATATATATCAATTTAACTTGTATTACAACGATGCTCCTTCAATTCTGTAGCAGTGCTCTATCGTCTACGTTCTTTTTTAATTTTACGAATATTCGCATTATTACAACGCTTGCCAACTTGGAC…	1239	MEAEYDNKNKYFTRMTLTKSHEKQIIETLNIFIIFEYFFGIFRFERVNEELREPNWKKKVLSFCITSTCAISFVAYSVITLNIVMRATMREAIYINLTCITTMLLQFCSSALSSTFFFNFTNIRIITTLANLDVMLQIEDYKNFYKKCLFTTYKYVTVVFITQVTLSIIDGFTMYLGWAVPAAFLDFSQRLTILTFCKYVDLLRRRLKIINNYLKAFTDECEKETITVFTLRSRTNKTTQAINFIGHASDNNTKIRDLSRMYGMIGQACSMVNKIFNFLILTILFNSFIFIITIMWISLVMYRNSSDNLGLYINVVLSFFCWISYLLFITITCQRLVSLRNKTKILLNKIVMNYDLPTTMRDQAKAFMQLVEAFPLRIHVYDMFSIDISLMLKFISVAT…	412	Type 2 Bitter Receptor	Y	XP_004932760.2 PREDICTED: uncharacterized protein LOC101736824 [Bombyx mori]	0.41	7e-80
HarmGR60	scaffold_152	447613	448851	+	ATGAAAGAGAAAATCAAAGGGAAATTAAATTCATCCCCAGAGAAGTTCAACATTAGAAGTGTGAAGCGAATTGTCGACACTATAAATGTTATAATCAAAGCTGAATATTTCCTCGGTATATTCAGATTTACTATTGTTCATGGAAGCTTACGAGAACCTAATTGGAAATTGAAAATATTATCCGCTCTTATCGTTTTAATATGTTCTACATTATTTTTATTACTCTCTGAAAGTTACTACGGATTGTCGTCTCATTTGTATAGAAATTTTACTGACAGTACTGTTATTAATTTAAGTTATTTTGTAATGATGGCTATGCAATATTCTATCCATGCTATCACAATAACCTTTTGTTTCAATGCAAGTAACATTTGCATCATAAATATGCTTGCCAATATG…	1242	MKEKIKGKLNSSPEKFNIRSVKRIVDTINVIIKAEYFLGIFRFTIVHGSLREPNWKLKILSALIVLICSTLFLLLSESYYGLSSHLYRNFTDSTVINLSYFVMMAMQYSIHAITITFCFNASNICIINMLANMDTMLKAKILNNFYKKSLFQSYIYVLLVVSTQFSITTLACCTLNTSWSLIAGILDIVQRLEIVIFCRYIDLLRQRLGVINNYIKKFVSEQEKPSALVFTIRNRTIETTETINFIGEASESNDKIRDLAKIYGTIGHTSSMVNKMFNFQILTVIMSTFIFIIAIMWTCLKFYRNNYSNTGYLLNLILSTMFWISYIALMSITCERLILLRKETKSLVNKIVMNYDLPTTMRDQAKAFMQLVEAWPLRIHIYDMFSVDITLILKFISVA…	413	Type 2 Bitter Receptor	Y	KOB74473.1 Gustatory receptor 53 [Operophtera brumata]	0.43	1e-83
HarmGR61	scaffold_152	426831	428102	-	ATGCAACGTTTCGTAATGAAAGATAATAACGAAGTAAAAGCAAAGGAGCCAAGTGAATCAAATATGGAAAAACAGGAAGAAAACAAGTACAATGATAAGCTGGCCAAAATTATGTACACTAAGAAACCAGTCACAATTTTAGAATACTGTTTTGGCGTAATCAAGTTTTACTTTCGCAACGGCCAGATGCATGCACCCAACAAAATAATTAAAGGAACGTATGTTTTCTTCGTTGTTTTGTATACTTTTGTATTATTTGAATATTTTTATGAACCTATCCAAACTAATGATTTAAACAGTAAGATTGTACTTGCAGCTTTGCCTGGTATTATAGTGTTCATCCAATACATTGCCTCTTCAATCAAGAACTCTTCTAATTCTTATCCAAAGTTGAATATT…	1275	MQRFVMKDNNEVKAKEPSESNMEKQEENKYNDKLAKIMYTKKPVTILEYCFGVIKFYFRNGQMHAPNKIIKGTYVFFVVLYTFVLFEYFYEPIQTNDLNSKIVLAALPGIIVFIQYIASSIKNSSNSYPKLNIEIITTFAKLDTLLQVEDINNYYNISRSKVNLMVFLFIVFHSVNLLLEIMTYTYQIWPPIIWFHLFVTQKMEIVNFLHIVYMSTYRLDVINKMLRTFILENRQKDVTVFIIRKKIKNTQTKNFIGSASEDNEKIRDLSAIYNIIGNNCSLTNKVYNFNLLMSLVTAFVFILVAIWQTLSLYQSSSQYDMKDIMKVTLWCCNTVFNLAALAVVCEKLLRTRNKTRILVNKIIMNYDMPTTMRDQAKAFMELVEAWPLRFFVYDMFSID…	424	Type 2 Bitter Receptor	Y	DAA06389.1 TPA: gustatory receptor 53 [Bombyx mori]	0.39	5e-83
HarmGR62	scaffold_152	443340	444581	-	ATGGAGAATAATATGACGGAAGAAAAAAATCAAGAAAACAAACAAAATATGGAGTATTCAGAAGAAAATGAATGCAAGATCAAGATTCAGAAAGTCATGTATACTGTAAAACCTGTGACTGTGTTAGAATACTGCTTCGCAATGTTTAAGTACAATTTTTGTGACGGACAGCTTCAGCCAACCAAAACAGGAATGAAAATTTACTCTTCTTTATGCATAATAGTGTATGCTTTAGTGTTTTTTAGATTTTTTTTCATGCCTGCTGTAGGCTATCCGTACATAACATTGGTGCCCCCTATATGCGCATTTATCCACTATGTCATCTCTTCATTTATTGCCTTCTTTCTATCCGGCTCGAAAGCTTATATTTGTATATTTACAACGATTGCAAAGTTAGAC…	1245	MENNMTEEKNQENKQNMEYSEENECKIKIQKVMYTVKPVTVLEYCFAMFKYNFCDGQLQPTKTGMKIYSSLCIIVYALVFFRFFFMPAVGYPYITLVPPICAFIHYVISSFIAFFLSGSKAYICIFTTIAKLDQLLQVDIVKDFYKKSRSRTNILVFIAVSIHALNCFLEIIGDLKEYVMTLTSFHLFFTQRIELASFFNCVAMVTDRLNVVNKFLDTFVTEQDKKDITVFIVKERKKESKETLNFIGRASENNVKIRDLAAIYDILGRTCMMINKAYNFSLLMILTNSLAFILITFWQALSFYQSQEMDSSDLIYMAVWCMSTISNLIALAFGCERLLRARNKTRILVNKIVMDYDLPRSMRVQAKAFMELVEVWPLHIYIYDMFSVDITLILKFISV…	414	Type 2 Bitter Receptor	Y	KOB74473.1 Gustatory receptor 53 [Operophtera brumata]	0.42	4e-88
HarmGR63p	scaffold_152	415672	416529	-	ATGGAATTTCAACTAGAAGAAAAGATACCCTCTTATAGAAACACAAACAAAAGAAGAGGTGAGGAGCAAATTTTTAACACTCTGAAGATTATAATTAAAATTGAATATTTCGTTGGAATATTCAGATTTACTCTTTTAAATGAGAAACTAAGCCGACCTAATTGGAGAATGAAATCGATATCCATTTTCATCATCACCATAAGTGTCGTGTGGTTCTTTTCATTTGCTGCGTACAATTTAGAGCTTCCTAGTGTTGACGATGTTACCTCCTATAAATTTATGAACTTAATTTGCATCATATTTATGTTCCTTCAGTTCTTTGCTAGTGCGTCAACTACTTTCACTTTCAATACATCCAATATTTGCATTATTAGTATGCTTGCCAAGGTAGACACCATG…	861	MEFQLEEKIPSYRNTNKRRGEEQIFNTLKIIIKIEYFVGIFRFTLLNEKLSRPNWRMKSISIFIITISVVWFFSFAAYNLELPSVDDVTSYKFMNLICIIFMFLQFFASASTTFTFNTSNICIISMLAKVDTMLKVEILSNFYKKCSLNTYIYLTFVIATQILISIIDILTVRISWAITAGILDFVQRLEIAAFCSYVDLLKCRLNIINRLLKTFVDDQEKKATAALTIEFRSGIIENFSFIGQFRENNTKIRDLAKIYVMIGQICSKVNEIFNMQILTILIPLYL*----------------------------------------------------------------------------------------------------------------…	286	Type 2 Bitter Receptor	N	KOB69560.1 Gustatory receptor 53 [Operophtera brumata]	0.33	4e-29
HarmGR64	scaffold_152	418535	419764	-	ATGGAATTTCAACTAGAAGAAAAGATACCCTCCTATAGAAACAGAAACAAAAGAAGAGGTGAGGAGCAAATTTTTAACACTCTGAAGATTATAATTAAAATTGAATATTTCGTCGGAATATTCAGATTTGCTCTTTTAAATGAGAAACTAGGCCGACCTAATTGGAGAATGAAATCGATATCCATTTTCATCATCACCATAAATGTTGTGTGGTTCTTTTCATTTGCTGCGTACGACTTAGAGCTTCCTAGTGTTGACAATGTTACCTCCTATAAATTTATGAACTTAATTTGCATTATATTTATGTTCCTTCAGTTCTTTGTTAGTGCGTCAACTACTTTCACTTTCAATACATCCAATATTTGCATTATTAGTATGCTTGCCAAGGTAGACACCATG…	1233	MEFQLEEKIPSYRNRNKRRGEEQIFNTLKIIIKIEYFVGIFRFALLNEKLGRPNWRMKSISIFIITINVVWFFSFAAYDLELPSVDNVTSYKFMNLICIIFMFLQFFVSASTTFTFNTSNICIISMLAKVDTMLKVENLSNFYKKSSLDTNIYLALVITTQILVNITDFLTVHISWAITAGFLDFVQRLEIAAFCIYVGLLKGRLNMVNHYLKTFVDDQGKKAATALTIEFRRGIIENFTFIGQVRENNTKIRDLAKIYVMIGQICSKVNEIFNMQILTILMNTFITMIDMMWTCLVMYRAPTSPKLGVLINVTLSCCTWISFIAMMSIRCERFLYVRNETKILVNKIIMNYDLPTTMRDQAKAFMQLVEAWPLSIHIYDMFSVDISLTLSFISVATTY…	410	Type 2 Bitter Receptor	Y	KOB74473.1 Gustatory receptor 53 [Operophtera brumata]	0.41	6e-77
HarmGR65	scaffold_152	420919	422163	-	ATGGAGTTCGGAAAAGATCAGGACAATGAATCAAACATTGACCAAGACTACAGTAACCAAAGAAAGAAAATCGTCAATATCTATAACAACATAAAACGTGAACTTATTTTCGAATACTTCACTGGCATTTACAGATTTCAACTCATCGACGGCGAGCTTCGTACCCCAAATTGGAAATTGAAGGCATTAGGAATTGTCATCGTTTCAATCTACACTGCTGCTTTCATCTGGTTCATAATTCCAGATCCTTCAGACTGTATGACTGGACTACATGTTTTTTTAAACAATATCGACGATTTCCCTTGTATTGTTGTACTCATTCAATACATCGCTTCGATGATAACTTGCAATTTTCTCATGAACTCGAAGAACATTCGTTCAATCACGTTGCTTGGAGAA…	1248	MEFGKDQDNESNIDQDYSNQRKKIVNIYNNIKRELIFEYFTGIYRFQLIDGELRTPNWKLKALGIVIVSIYTAAFIWFIIPDPSDCMTGLHVFLNNIDDFPCIVVLIQYIASMITCNFLMNSKNIRSITLLGEVDTILQVEKIEDFYKKIESKLNKYLILLILTHFIHGVLDVFSSDDIVWEMTILPLYLNQKIVVLIFCSYVIMLNSRLRLINSYLREFIQEQDKRSVPVFTVRGTKTKNEKTLNYIGRPSIRNTKIRDLATTYDIMGEICFMVNEIFNFQIFISLVTTFTFIVITIWTSLNVYRKPDYQSSQLINVLIWCMNMICNVAAMSFACERLLVLRNETRILVNKIIMNYNLPKTVRVQAKAFMELVEAWPLRIYVYDMFSIDITLMLKFIS…	415	Type 2 Bitter Receptor	Y	KOB74473.1 Gustatory receptor 53 [Operophtera brumata]	0.46	2e-109
HarmGR66	scaffold_152	433013	433513	-	ATGCTAGATGCTTTATTATTGGGTATGGTATGGGCATTTGTGGCTGGAATTATCACTTTTGTACAAAGGCTGGAAATTATAACTTTTTGTAAATATATTGACTTGTTAAGACGCAGACTGCAAATTATTAATCAATATTTAAAAACCTTTGCTAATGAACAAGACAGCAAATACGTTACGGTTTTCACAATGGAAAGCGAAACTATTAAGACTAAAGAGACGGTCAATTTCATTGGCAATGCATCAGAGAGTAATACTAAAATACGCGACCTGGCTCAGATGTATGGCATGATCGGACATACCTGTTCTATGGTCGGCAAAATTTTCAGCCTCCAGATTCTTACGATACTAATGAGTGTGTTTATATTATTAATTACCATCATGTACAGCAAGCAGTCT…	504	MLDALLLGMVWAFVAGIITFVQRLEIITFCKYIDLLRRRLQIINQYLKTFANEQDSKYVTVFTMESETIKTKETVNFIGNASESNTKIRDLAQMYGMIGHTCSMVGKIFSLQILTILMSVFILLITIMYSKQSHRLPNFNGCLWSNGKCSSFIFLLDFLLGFHVIQM*---------------------------------------------------------------------------------------------------------------------------------------------------------------------------------------------------------------------------------------…	167	Type 2 Bitter Receptor	Y	DAA06389.1 TPA: gustatory receptor 53 [Bombyx mori]	0.42	5e-24
HarmGR67	scaffold_1	598902	600143	-	ATGGCGAACGTAAAAAAAGTAGAACCCAACCCAAAAGTTGAAAACAAAAAGTGTGACCAAAAAAGGACAATGTTAGCCATAATAAACACAATAAAACCGATGTTGTTTGTTGAATACCTTTATGGAATACACAGATTCTATTTTATCAAAGGGCAGCTACGACCACCCAATTGGATAATGAGAGCATACGCCGTTATTCACACTGGATCCTTTCTTGTATTGTTCTTCGCATTTTTAAATTTTCCCGCTGTTTTCTCAGGTTCTATGAAAATTGTGGAAATCATGGACGAGTTCCCCCCAATCGTGGTCCTTATTGAAATTATGTCTTCTACTATAATAGCTACTTTTGTTGTTAACACAGTAAACATTAGTATTTTTATAAAGCTCGCTGCTATAGAC…	1245	MANVKKVEPNPKVENKKCDQKRTMLAIINTIKPMLFVEYLYGIHRFYFIKGQLRPPNWIMRAYAVIHTGSFLVLFFAFLNFPAVFSGSMKIVEIMDEFPPIVVLIEIMSSTIIATFVVNTVNISIFIKLAAIDAKLQAESLSDFYKKSRFETYVLLLALSVSHFINSVIDFVTADDITIKGMIVLPLYFVQKLETFTFCKYMYMVRRRLTIVNDYLRAFVEEQEKNSANIFTVTNNKVEKKREVNFIGRASDTNTKIRDLATMYDIIGKICHMINKVFNFQIFMTLVSTFTYVVITIWTSLYYYRKPGSNLGELINTAVWCCSAIYTVGIMSVSCERLLLVRNETRVLVNKVIMNYDLPKTMRVQAKAFMELVEAWPLRIYIYDMFSVDITLMLKFISV…	414	Type 2 Bitter Receptor	Y	KOB74473.1 Gustatory receptor 53 [Operophtera brumata]	0.51	1e-133
HarmGR68	scaffold_1	594626	595876	-	ATGGACGATGATAAGGAACAAGATAATGAATCAAATACTGTTAAGGATGATGTTAAGACGGACGAAAATCCAAAAAAGAATATGGTTGAAATAATAAACGGCATGAAAACCGAATTAATCTTCGAATACTGCTGTGGCATCTACAGATACCAACTCGTTGACGGAGAGTTACGTCGAGCGAATTGGAAGAGGAAAGCGCTAGGAACTTTAATCATTTTAATCTACACTATTGTATTTTTCTGGTTTCTCTTCATGGATCCTGACGACGATGATTTACATTTCTTTATGAGCACCATCGAAGAACTTCCTTCTGTTGTAGTGCTCTTTCAATACGTTTCTTCAGTGATCGCCAACAATTTTATTTTTAACTCCAAGAGTATTCGTGTGATTACCTTACTT…	1254	MDDDKEQDNESNTVKDDVKTDENPKKNMVEIINGMKTELIFEYCCGIYRYQLVDGELRRANWKRKALGTLIILIYTIVFFWFLFMDPDDDDLHFFMSTIEELPSVVVLFQYVSSVIANNFIFNSKSIRVITLLAEVDTMLQVEKFADFYKKISFRLNKVVIFLIISHIVNTAMNFCSVQDVAWGITVLPLYFIQRVEIFIFCGAVYMLKCRVKIINNYLKEFIQKQDKKSVTVFTVGKAKPKPDTTLNYIGRPSIRNAKIRDLATAYDNIGEICSMITDVYNFQVFLTLVSTFSYIVITIWTSLNFYRKRDYRIRQLINVMIWCFNMIFNVAAMSFTCERLLVARTETRTLVNKVIMNYDLPKTMRVQAKAFMELVEAWPLRIYVYDMFSIDITLMLKF…	417	Type 2 Bitter Receptor	Y	DAA06389.1 TPA: gustatory receptor 53 [Bombyx mori]	0.45	1e-113
HarmGR69	scaffold_1	592421	593659	-	ATGGAGGATACAACTAACGAAGACACTAACTATGCAAAAGAAAAGGAAAAACTGATTTCCGAAAGTAAGAAACAAATTCTGGATACCATGCACCTTATAAATGTGATAGAATGTATCAATGGCATATTTCGATTTTCTTTTGTAAACAACGAATTACTACCACCTAACCGAATAATGAAAATGTTAACAGTGTTCTGTATTTTAATTTATGTTATAATTTTTGTATTCTGCTTTATTTCGCTAAGCCCCCTAAGTGATGATGAATTTGACGTCGTCGCTCTTGTTATCCAATTTTCTATAACACTTGATTTCCTCCAATACGCCGCATGTACAGTAACAGCTACATTCCTTGTTAATTCAAATTATATTCGAATAATTGATTCCCTCGCATGCCTCGAC…	1242	MEDTTNEDTNYAKEKEKLISESKKQILDTMHLINVIECINGIFRFSFVNNELLPPNRIMKMLTVFCILIYVIIFVFCFISLSPLSDDEFDVVALVIQFSITLDFLQYAACTVTATFLVNSNYIRIIDSLACLDTELEIGKLSNFYKLSRFETYKYIFLVVFTQGLRAIADWFSDASTILYTLNFLLSFIQNVEVMTFCKYNDMLRRRLKVINQYVQVFADEQEQDTATVFIVKPKNEQEKEELHFIGRPSDDNTKIRDLAKMYNAIGQICTMVNEVFNFLILAFLATTFTYIILNMWTCLHYYRIGLNDLGMLINITSSFFFWILYVVVISITCERLLLVRNDTKIQVNKIVMNYDLPKTMREQAKTFMELIEAWPLRIHVFDMFSVDISLMLKFISVA…	413	Type 2 Bitter Receptor	Y	DAA06389.1 TPA: gustatory receptor 53 [Bombyx mori]	0.41	2e-86
HarmGR70	scaffold_1	596792	598006	-	ATGGAGCCTATAGACAAAACTGAAATTAGAAATAGAGCTGCTAAAATCCTGCATACTTTAAAACCTATAACGATATTCGAAAACGTCTATGGAATATTTAAATTCAATCTTGTAAATGGAGACTTGCGGCCACCCAATTGGAAATTGAAAACTGTTGCAGTGATCTACATGTCCATATTCTGTTATTTATATGTTGTTAAACACTATAGTGATCAGTTTGTCGAGAGCACAACAAAATGGAGTAGAGAGTACATCATGAAGCAGGTGCCTGCCTGGTTTGTGCTCATACAATACGTTGTCTCGTGTCTCAAAGCGAGCTTCCCAGACAAGTCCAAATCAGATATACACATCATAAAAACATTTGCAGAATTGGATTGTTTGCTGCATTTTGAAACTTTA…	1218	MEPIDKTEIRNRAAKILHTLKPITIFENVYGIFKFNLVNGDLRPPNWKLKTVAVIYMSIFCYLYVVKHYSDQFVESTTKWSREYIMKQVPAWFVLIQYVVSCLKASFPDKSKSDIHIIKTFAELDCLLHFETLNRFYAKSRSRTNILVLILLIYHLLNFVLDIFSDYDYPRVFLEAHIYLVQKLKIVGFFRLMYMVTHRLDIINGCLNKFILEQERANTTVFSITKRQKRMKDMFNFIGHPSESNVQIRNLALMYNIIGKQCCMINELHNFKFFMILLAAFGYVVVTIWTALSYYQTQQFNATGTVIIAIWCLSTICNLTAMAWACEALRRERRKTKISVNMIVMDYSLPKTMRVQAKAFMELIEAWPLRICIYDIFSIDITLLLKFISVSTTYLIVLI…	405	Type 2 Bitter Receptor	Y	KOB74473.1 Gustatory receptor 53 [Operophtera brumata]	0.44	7e-97
HarmGR71	scaffold_10	208326	209387	+	ATGTTCGTCACAATCAAGAAAAAACCGTTTAACATTTTGGGCAACAACCATAATATCATAGAAGCACTAAGTCGAACAAATTTCTTTAGAAGATTCAGTGGAATATCAGTATTTACTTTGAAACTTTCCGCAGACAACCGCGTCATAAGGGGCTTCAGTAAATTTGGATTTACATGCTTCTTAACATGGTTATCCCTCTATATTTATTGTACTTACAGAGCTCATGCTGAAGATCAGACCGTCCTGCGAGTCTTATTCTCCACCAAAGTACAACGTTACGGCGATGACTATGAGAGAATATCCTCAACTATATACGTCATTTTCGCCTTCTGGAAGATACCCTTCAGGTTGAATATCAACAACGGCTTTATGGGTATGGTTGTAAAAGTGGATAAAGCA…	1065	MFVTIKKKPFNILGNNHNIIEALSRTNFFRRFSGISVFTLKLSADNRVIRGFSKFGFTCFLTWLSLYIYCTYRAHAEDQTVLRVLFSTKVQRYGDDYERISSTIYVIFAFWKIPFRLNINNGFMGMVVKVDKALEELGATVNYNFDALLALSMSISQTFLCVTRLLSVWLTLRHLGVPVPSEKMFQVILSDSLALIATAHFSFFLTVLRCRFRHMNKILQDIKNHKSWEHKLFIRGSMFSNPQKAVSLQDKFICEKIKACANIHAMLYQMTDLTNKVFGSILMVTILIYQTYTIWFMFSFMEATAAGLFHDVERYVVFCINVFWEIGYATFITFMVIYVSERAVYEVSVTHRRA*--------------------------------------------…	354	Type 3 Bitter Receptor	Y	NP_001233216.1 gustatory receptor 67 [Bombyx mori]	0.45	3e-110
HarmGR72	scaffold_10	212699	213760	+	ATGTCGGCGACCATGAAAGTGCCGGTCAAGAACAAATATTTTAGTTACCCCTTTAAATTAGACGGGTGCAAAAATATCGTCGAAGCACTCAGTCGATCTAATTTCTTCAGGAGGTTGGGCGGAATATCAGTATTCGTATTAAAAGTAGGTTCTGATAACCGTGTCACCAGGGAGATCAGCACATATGGGCTTCTATTTTACATAGTGTGGTACGCCATCTATGTTTACTGTACTTACAAAGCTCATTATGAAGATCAGACCATTTTGCGAATTATATATAGCACGAAATTGCAACGGTACGGCGACGACTATGAGCGGATATCTTCAACAGCGTTCATCATTTTTGCTTATTATAAGATACCCTTTGGAGTGAATATCAACAAAGTCTTTATCAGCATG…	1065	MSATMKVPVKNKYFSYPFKLDGCKNIVEALSRSNFFRRLGGISVFVLKVGSDNRVTREISTYGLLFYIVWYAIYVYCTYKAHYEDQTILRIIYSTKLQRYGDDYERISSTAFIIFAYYKIPFGVNINKVFISMTVDLDKALENLGENVDYRLDALLALVISISQIALSTTRFFSIWLTIYQLDVPIPLERMHQVICSDTLALIATAHYCFYVKVIKCRFQHMNKILEDIKNHKSWEYKLFTRGSMVANVQKAKGLEDKYICEKIKACGKIHSMLYKMIEANNKMFGSMIMLTVLVYISYITLYMFYFMEATAAGLFHHPDKYAVLFVYVLWEIGYASVTIYVIVYISEYAAYEVSRK*-----------------------------------------…	354	Type 3 Bitter Receptor	Y	NP_001233216.1 gustatory receptor 67 [Bombyx mori]	0.47	3e-112
HarmGR73	scaffold_301	108408	110297	+	ATGAAATTCGATCACAATGTGTCACTAAAACAACTCATGTGGCTCAAAATAATATTTTTTCAGTTCTGTAATTGGAGTTCTTCAGTCTACGTTTCTGTCTTCGCAAAGTTGTATTGTATTAGCAATTATTTATTTATCTTCATTTATGGCTCAATAAAGATGTCACATTTCAATCAATATTCAGCTTCAATACGTCTTAATTATATTACATCTATTGTAGAACTGAATGTAGACACCTTGTTCTCTTTAATACATGGTGAAGAATATGTTCGTAGATTTGTGAAGATGTTAGAAAAAGATTTTCCTGGATTACAAAAATTCTATAAATATTATGTGACCATTTATCTGTCCTTGATTGGATTAGTCGGATTTTTAATATTCTTTACAATGGACATCAGA…	1032	MKFDHNVSLKQLMWLKIIFFQFCNWSSSVYVSVFAKLYCISNYLFIFIYGSIKMSHFNQYSASIRLNYITSIVELNVDTLFSLIHGEEYVRRFVKMLEKDFPGLQKFYKYYVTIYLSLIGLVGFLIFFTMDIRGGDNILKPCLFFNRSVACYFCRISVIYVIEGYRNTVSILRKQLNTQLNMNNITEAQKTVFIKEFTHSFIKLTEHFDSAMTIIRPLTIFRFVIDFCKILNIIYYISFFDISSFVISWTFEVIIEMLSLCCPMLILESAADDLDEIRKIIAKELLTYEDYYLRSVIYESMEFVDGYTTGLNVWNQYPMNKDMVLAFIGLITSYVIALLQFSY*-------------------------------------------------------…	343	Type 1 Bitter Receptor	Y	DAA06386.1 TPA: gustatory receptor 33 [Bombyx mori]	0.25	9e-17
HarmGR74	scaffold_61	368	1138	-	ATGAATATCACCGAATCCAAAACTATCTGCTATTTCATGAAGTTGTACTGCATTTGTTTCTCTGCTGTCGTCATCGCAAACTTCTACTTCATTGAAGTGCATGAAAAAAATATTTATTCTTTGATCTTCGTTTCAATCGTTGAATACGCTTTGATATCCTCCTTGTCTTTAATATACGGCTTCAATCTATTTTTGAACTTTTTCACTGCCATCAAGACGAACGACAGAATTATTGGTTTCGAAAGAATGTCTCTGATCACCCGTTATTCGTACTTGATCATTTTTGTAAATTCTGTAATGCGATATGTGATTACTGTTAGCTTTGGTTCAACGTATATTCACTCACTTCTTGAGCATTTTTTTGTTTTCCTCGCCGCCATAGCCCTGGACCTTTACTAT…	774	MNITESKTICYFMKLYCICFSAVVIANFYFIEVHEKNIYSLIFVSIVEYALISSLSLIYGFNLFLNFFTAIKTNDRIIGFERMSLITRYSYLIIFVNSVMRYVITVSFGSTYIHSLLEHFFVFLAAIALDLYYVTIIILFALIQNRMKCLRLFLASNSVPICITARNNVANSIRNVRKSLVYYNNLLDYLEGLGQQLQYMVHFLFIYFFVLLELVKDTISYLSLFFLLQIFVNWVCYTSRVIILLYSITVFYSTGVS*---------------------------------------------------------------------------------------------------------------------------------------------…	257	Type 3 Bitter Receptor	Y	DAA06383.1 TPA: gustatory receptor 27 [Bombyx mori]	0.33	9e-14
HarmGR75	scaffold_672	7817	9580	+	ATGATTACATTTCAAAGCTTCCTATCTAAAGACCTAACGCTACGGATGCTGCAAATTATAGCATTTCTCCGGCTATTTTACGGGAACTATGTAACCATCAGTGAATCAAGAGCAATCTGCTATTTGGTGAAATTGTATTGCATTGGCGTCTGTTCCTTCATTGCTCTTTTTGGCTTCTATGCTATCACTCAACTATACTCCTTCACCATTATTTCTTTCACTCTCATCGACTACTTTATGACTGCCCTTATTTTTGTCGTATTCAGTGATCAACCCATCCTTCACTTTTTCAGTGGCGTTCAAACTCAAGACAGAATCATTGGCTTCAAGAAAATGTCCTATATTAACAAATACATGTACTTTATCTTATTCTGCACTTCCTTCATGAGACTTGCTTTT…	1086	MITFQSFLSKDLTLRMLQIIAFLRLFYGNYVTISESRAICYLVKLYCIGVCSFIALFGFYAITQLYSFTIISFTLIDYFMTALIFVVFSDQPILHFFSGVQTQDRIIGFKKMSYINKYMYFILFCTSFMRLAFFIHRIITSYRSNLEFILVVYILTATDLNYLLLIIIFSVLHNRMNRLRLFLESNSIPINITGQNRIAISIQNVKKGLIYYDRLLDSLQSLDKILQCQLMVYSITQFLRISMMSYRLIQQFMVEYILLRSTINVLELIPTALFVFAPLIFVEATTYEVERIKTILTAQILRSSDECLRFELQTALQYVRLRPFRYTLCRAVPLDINLIFTTASLCITYVIVACQLVYFSK--------------------------------------…	361	Type 1 Bitter Receptor	Y	DAA06383.1 TPA: gustatory receptor 27 [Bombyx mori]	0.31	8e-21
HarmGR76	scaffold_672	5171	7157	+	ATGAAACCTATACAGAACTTTTTATTTAGAGACAACGCAACTTTGTCGGAACTGTTATTGAGAACCATAGCGTATTTACGCCTTTTTCTGGGTAACTACGTGCATGTCACCAAATCAAAAGGAATACGCTATTTCTTGAAATTATATTGCATTTGTTTTTTTATGTCCGTAATGTCTATTTACGTCTATACTTCGGTCCCATTCCAATTCACTGTCTTTTCTTTTACCGTTTTCGAGTACATTCTAACCGCCATAGTTTTTGTCGTGTCCGACGATAAACATATTCACGACTATTTTATTAATATTATAACCAATGATAGAATCATGGGCTTCAAGAAAATGCCCTATATGACTACTTACGTGTACCTCATCTTATTCAGTAGTACCATAACAAGATTT…	1116	MKPIQNFLFRDNATLSELLLRTIAYLRLFLGNYVHVTKSKGIRYFLKLYCICFFMSVMSIYVYTSVPFQFTVFSFTVFEYILTAIVFVVSDDKHIHDYFINIITNDRIMGFKKMPYMTTYVYLILFSSTITRFCLCIIRIHTNIHTVITFCAILISITAMDLHYLLVIFLFSILHTRMNMLSLYIESNSVSVNIIAHNEIAKSIRAVRKSLSYYDKLLDSFENLAKILQYELIIYWVTEFLRASIITYNGLQGLISSKGEHLVLQHSNSVMTLNLMEVIISVALISFPAFIVEATVYEVNRIKKTLTAQILKCSDECLRFELQTALQYVRLRPFRYTLCRAVPLDINLLFTTAALCITYVIVALQLTHFAA*---------------------------…	371	Type 1 Bitter Receptor	Y	DAA06383.1 TPA: gustatory receptor 27 [Bombyx mori]	0.33	2e-51
HarmGR77	scaffold_672	2688	4371	-	ATGATACCAGAACGACAGCTTCCCAATCAACAAATCGTATCCGAGTGGGTACTTAAAATCATAGCAGCATGTCGTCTCTTACTTGGCAGTTACATGAATATCACCGAATCCAAACCTATCTGCTATTTCATGAAGTTGTACTGCATTTGTTTCTCTGCTGTCGTTATCTCAAACTACTTCACTGAGGTGTATGAAAATCATACTTTTTCTGTGTTTTATGTTTTTATCGTTGAATACATTTGTATGTCTTTCTTGTCCTTAATTTACGACTATAAACTATTTTTGGACTTTTTCACTACCATCAAGACGAACGATAGAATTATTGGTTTCGAAAGAATGTCCCTGATCACCCATTATACGTACATGATCATTTTCGTAAATTCTGTTATGCGATTTGGG…	1014	MIPERQLPNQQIVSEWVLKIIAACRLLLGSYMNITESKPICYFMKLYCICFSAVVISNYFTEVYENHTFSVFYVFIVEYICMSFLSLIYDYKLFLDFFTTIKTNDRIIGFERMSLITHYTYMIIFVNSVMRFGITVAHGSTTTKSDLGHLCILLTFTALDLQYLTNIIIFALLQNRMKCLRLFLASNSVPICITARNNVANSIRNVRKSLVYYNNLLDYLEGLGQQIQSMHYTDLFLGTLTIGVVHSKVMIYSPALIVEVTIREVEKIKAILTTQILRTSDECLRFELQTALQYVRLRPFRYTLCRAVPLDINLLFTATAFCITYVIVALQLNHFAE*-------------------------------------------------------------…	337	Type 1 Bitter Receptor	Y	DAA06383.1 TPA: gustatory receptor 27 [Bombyx mori]	0.31	1e-16
HarmGR78p	scaffold_672	47082	48260	-	ATGGCTATACAATATAGTGTGCATGCTATTTACAGTTTTGTAACATCCGAAAAACAAGTTATAAGATTATATACTAGCGTTAAAACAAGCGATGCTATCATGGGCTTTAAGAATTTGCCATACGTTAGTAAAGCTGTGTTAGTGCCCATTCATATTACTCTTGTTCTATGGATGTTGTTTATTTACCTTTTTTGGATTGATTCCTTATATCTCCCAAGATATATTATAGCCATAGCCTCAGATGTAAATTTATTGACAGTAAGCTTACTTCTGTTTGGATTATATTCTCGAATGCGTGTCATACAAAACGCCTTGGAGAACAATTTCGTTCCTGTCAACATTGTTGGCAAAGATCAGCTGCAGAAAAATAGTAACCCAATGCATGGCTTCACTTTGGCA…	696	MAIQYSVHAIYSFVTSEKQVIRLYTSVKTSDAIMGFKNLPYVSKAVLVPIHITLVLWMLFIYLFWIDSLYLPRYIIAIASDVNLLTVSLLLFGLYSRMRVIQNALENNFVPVNIVGKDQLQKNSNPMHGFTLAIINMASIIVSTSPAIISELISNEIETIKATLVTQLVRCSDPSLSSELEVALHYIHIRPFKFVICRAVPVDINMPNTIISFCVTYVIVIMQFIHFSSVY------------------------------------------------------------------------------------------------------------------------------------------------------------------------…	231	Type 1 Bitter Receptor	N	DAA06383.1 TPA: gustatory receptor 27 [Bombyx mori]	0.33	9e-34
HarmGR79	scaffold_672	655	2168	-	ATGAATCCGAAGCTCTTATTTCAATTCAAATCTCCAACATTATGTCTTATACAAATAATTGCGCTTCTGCGATTGTTACTTGGAAATTATATCAATCTCGGTCATTCGAAACTCACTCGATTCTTGACAAAATTATACTGCGTTTGTGTGTGTTCTTCTATTGTAAGCATGTATATCCTTTCATTGTCCGAAAGAGCGCTTTTCCCGGTATACAGTTTCATCATCATCGATTACACGTGCGCAGTCATTCTTTCCATAATTTTCGGCTACGATCGTTACCCTGCCTTCCTCGCTGCCAACATGACTAATGACCGCATCATAGGCTTCAAAATAAATCTATCATTAACTAATTATGCCATTTTAAGCATATACGGGAGTGCTTTTCTAAGGATTTGTCTT…	1107	MNPKLLFQFKSPTLCLIQIIALLRLLLGNYINLGHSKLTRFLTKLYCVCVCSSIVSMYILSLSERALFPVYSFIIIDYTCAVILSIIFGYDRYPAFLAANMTNDRIIGFKINLSLTNYAILSIYGSAFLRICLIIAHFLSHPSSILAFCSITCAIAATDVNYIAVIIIFTMLHRRMKNLRTFLETNSIPINITGQDEIAISITNVRKSLLYYNNLLDNFQSLDELLQYAVSKYTIWRMFQITINWITNFSRTCVVVYFFVQHIIAQLYPSLVLISSPAIIVETIMYEVDRIKETLTTQILRCSDPKCYTSIGISLSSVCHQTSVSGSSCRRRCSTCACVRSDTRSAARCRSTSTCCSPPPHFALLMSL*------------------------------…	368	Type 1 Bitter Receptor	Y	DAA06383.1 TPA: gustatory receptor 27 [Bombyx mori]	0.28	8e-24
HarmGR80	scaffold_88	145414	146241	+	ATGGACAGGGCAAGCACTTTCCGTTCAAAGTTAAACGTTAAACGAGGAACTAAATTAAATCCTATTTTTACAAAAAATCTACACAGTGAAGTTTTGCTCGACAATTTTATAGAAAAAGATTTACAATCTCTTTTAAAACCACTCAACATAATGTATTCCGTTTTCATCTGCGCCAAGTATAGTATTCGTGATAACTTTATCACTTGTAACAACTTTCTCTATAACTTCATTGGAGTGTTCACCACCGGTCTGTTCCTGTGCATCAGTGTCTATCGCATATGTTCCACCCTCTCGTCGAAGCGCATCCAATATGTTATCTTCGAGTGGAACACGATTTTCAACTTTATGAGTTACTCGCTTGGGTTGATTATGAATTACATCATTAATATCAGGTTCAGT…	831	MDRASTFRSKLNVKRGTKLNPIFTKNLHSEVLLDNFIEKDLQSLLKPLNIMYSVFICAKYSIRDNFITCNNFLYNFIGVFTTGLFLCISVYRICSTLSSKRIQYVIFEWNTIFNFMSYSLGLIMNYIINIRFSDKNIQLVVKIQSVLRVLKMNRKDLTCLLVYNWSGVLAINALIVGSIAYMMYIFFPHVDILDVIYFYSTIVFDVNIMYSLFVANFSRKALCSWINDVLQSGDDSDFYWNRMFNVYLNMLDIYTTLEVVFQYSVRFHYLEIFLNY*--------------------------------------------------------------------------------------------------------------------------…	276	Type 3 Bitter Receptor	Y	DAA06392.1 TPA: gustatory receptor 58 [Bombyx mori]	0.28	8e-16
HarmGR81	scaffold_88	147716	148690	-	ATGCATAATTTACAACCAAAGAAGATGCTGAAGATGAAAAAAATAATCCAAAAACGCGAAAAATCCTTCGACCAGCCTAATCGGATAGGATTCGATTATCAACTCGATAAAGAGCTCCACCAAATAGTGAATTCTTTTAACTTTGCACTAAATCTGTGTTTCTCTTCAAAATATTACGTGCAAAGTAATCACATCGAAGCTAGGGGAATGAAATATCGATTATTAACGTCCTGCTACACGATCATTATGGGGTTGTTGTGTATCTATAGGATCGTCACTGCAGACATCAGAGATGCTCTTATGTCTTATTCTGAAAACTGCTTCCTTAGATTCCTTAGTGGTCTCTATTACACTGATTATTTGCTTGGTTTTATCTTGTGTTACATCTTGGACATTGTG…	978	MHNLQPKKMLKMKKIIQKREKSFDQPNRIGFDYQLDKELHQIVNSFNFALNLCFSSKYYVQSNHIEARGMKYRLLTSCYTIIMGLLCIYRIVTADIRDALMSYSENCFLRFLSGLYYTDYLLGFILCYILDIVHSHNHIILVAIFKVIHRSIDCSKIVSRFIIWNWITLCTTICIDLFIYVMYYGFFARFSLIENISDCLCDVMFITFYINYIIAIRVIILLKVYLDEWILNIRNLSNGLDRDEVCLKLIRVYNDIMKAYDLYKSIYQLLVSSLMNHLFQKFSVAFLRECFIFADSNSRTGHIFAKFNVLLSDHHKPQEECTGRR*-------------------------------------------------------------------------…	325	Type 3 Bitter Receptor	Y	AJD81610.1 gustatory receptor 17 [Helicoverpa assulta]	0.38	9e-19
HarmGR82	scaffold_88	173369	174202	-	ATGAGTTCCATAACCAGATATGATGTCGGAACTGGGAACAGTTGTCACAGCGTTAATTCAAGATGTCCAGTCAACAAAGTGGACAAGGACTTGCAATCAATATTCTTGCCTCTAAATCTATTACAAATTCTAGTGTTGAATCCAAAATTTTACATCAGGAAGAATTTGGTAAAACCAAACGATTGCTTGCAAAAGTTAATTCTAATGTGTGGACTTGTAATCTTTTTATCAGGATACGTGTATCGAGTGACGGAAATAATACTTGATGATAATCTCAAAAGATACGGTTCAATTAATTTTCTGTATTACGCGTCTTACTTCGACTTTGTTTTCTATAGCTCAGGCTTCATTATGAATGTCATCATTCATTGCAAACAATCAAGTAAAATGGTGACCTTT…	837	MSSITRYDVGTGNSCHSVNSRCPVNKVDKDLQSIFLPLNLLQILVLNPKFYIRKNLVKPNDCLQKLILMCGLVIFLSGYVYRVTEIILDDNLKRYGSINFLYYASYFDFVFYSSGFIMNVIIHCKQSSKMVTFVLIFQKIHVFLNTGSIKRSVIRNWTNVTVIFVFYILVMLFSSLSIYNQASWNFALNLLYLASLDSNIIYAISLMRLLVDKLELWSVRVLMTSTDGNDVTYRYQMFEAYKQILKCYDLCKDVFQQQVSQVVNLNAYSETYIDSVES*------------------------------------------------------------------------------------------------------------------------…	278	Type 3 Bitter Receptor	Y	AJD81605.1 gustatory receptor 12 [Helicoverpa assulta]	0.33	1e-25
HarmGR83	scaffold_88	175321	177021	-	ATGTACGTGCGAAGTGTTGAGGACATTCCAACATTACCAATCAATAGACTGCACATTAATAATATGGTTGATAATGATTTGCAAGCTCTGTTGAGACCACTGAACTTAGTCCCACGGCTCCTGTTCTGCGCCTCGTATAGGATAAGACATAACTTCATCTGTCCTAACAGCTTCCTGTATAATGTCCTCGTCGTCTTCTATTTCGTATCGTTCAGGTGTCTCGCATTGTACACTGTTATCTATTTATGTATTTATATCGTGGACTTTCACGGAGGCTCGAAGATTTTCTTCACTTTATTTGATTGTTTAGATTTTACGATATTTTCCATTGGTTTCTTAATTAATACCTACGTCTGTTTCAAGGAGAGTGACAATAACATTCTGTTGATTTTGAAAATT…	1173	MYVRSVEDIPTLPINRLHINNMVDNDLQALLRPLNLVPRLLFCASYRIRHNFICPNSFLYNVLVVFYFVSFRCLALYTVIYLCIYIVDFHGGSKIFFTLFDCLDFTIFSIGFLINTYVCFKESDNNILLILKIQYVLRNLNVSRLCLKSLIASSWWSVILIHAFFIVSGTYYCYYFSELRITDVLTQYPTILFDVNVIYASLLIKLLEKTLRVWIEAVQKQNIDNSERERHLEMLFDVYFNIQGAYKIIDKTFQIQVNIYFHVLLIIKNVMTMLLIKNYESIKNIKYFVLVFISQTWLLKSIVVFIYLSVECERFYAAMRDVHDTSIMLMNSEQFAELDMRVYKNIHRARRSLFSKLDGCRLFQVDAELPLQLSRLISSYIIVCLQFAFL*--------…	390	Type 1 Bitter Receptor	Y	DAA06393.1 TPA: gustatory receptor 61 [Bombyx mori]	0.29	6e-16
HarmGR84	scaffold_301	105018	107103	+	ATGAAATTCGATCACAATGTGTCGCTCAAACAATTTATGTGGCTCAAAATAATATGTTTTCAGTTCTGTAATTGGAGTTCTTCAGTCTACGTTTCTGTTTTCGCAAAGTTGTATTGTATTAGCAACTATTTATTTATTCTGATTTATGGCTCAATGTTAATGGTTTATTTAGGTCAATATTCAGCTTCAGTATATATTAATTATGTTACAGCCAATACAGAACTGAATGTAGACACCTTGTTCTCTTTAATACATGGTGAAGAATATGTTCGTAGATTTGTGAAAATGTTGGAAAAAGATTTTCCGGGATTACAAAAATCCTACAAACATTATGTAACGATTTATCTGACCTTGATAATGTTCATAGAAATTTCAATATTCTTTATAATGGACATTGGA…	1029	MKFDHNVSLKQFMWLKIICFQFCNWSSSVYVSVFAKLYCISNYLFILIYGSMLMVYLGQYSASVYINYVTANTELNVDTLFSLIHGEEYVRRFVKMLEKDFPGLQKSYKHYVTIYLTLIMFIEISIFFIMDIGERQFLQSAMFFNKHVACYFCRISVIYIMEGYCNTVSILKKQLTTQLDTKNVTEAQKTVFIKEFTRSFMKLTEHLDSAMKIIRPLTIFRFIIDFCKILNIIYHVCFFDFSRFILSWCFEVIIEMFALCCPMLILEWAANDLDEIKRIIAKELLTYEDYNLRSAIYESMEFVDGYTMGLNVWNQYPMNKDMVLAFIGLITSYVIALLQFSY*--------------------------------------------------------…	342	Type 1 Bitter Receptor	Y	DAA06386.1 TPA: gustatory receptor 33 [Bombyx mori]	0.26	4e-23
HarmGR85p	scaffold_88	177399	179122	-	ATGTTCTCACTATTGAATTTCAAAAGAAAACAACAAAGTGACCCAGTTGTATTAACGAAGGCACCTAATATTCCTTACAGTGAGGGTTTGCTTGACAACCGGGTTGAAAAAGACTTGCAATCAGTTCTAAGACCGTTGAACCTTACGCTCGGTATCTTCATTTGTTCAAAATACTCCATTCGCTACAATTTCATCACCCCCAATGGTATTTATTATAATATCTGTGGGTTTGTGTGCGTGGTCATATACTGCTCATACAGCATTTACACAACAGTTAGTTCATCCATTGAATTGGTACAGTTGAAGAACAATTTCAATCCTCGTCTCCACTGGAGCAGCATCTTTGAAGTATTTTTCAACGCCTTCGGTTTAATGTTACATTACATCAATAATGTAAAA…	1110	MFSLLNFKRKQQSDPVVLTKAPNIPYSEGLLDNRVEKDLQSVLRPLNLTLGIFICSKYSIRYNFITPNGIYYNICGFVCVVIYCSYSIYTTVSSSIELVQLKNNFNPRLHWSSIFEVFFNAFGLMLHYINNVKHRCNNTAIVLKIQFAIKVLEFNSNELKSLKFFNWLSIIILNGICLVSIAFFSYFFFENLRFFGILSFYCSVIFDVSLLYAACVIKLLRKLLAAWNDHVVRSKNILDSQRESYWNTMYDVYISILEAYMIVEKSFGALFTFLAIIAKAWLCKSVVLGIILSLECEKFYSAMKKVQITVTPLIQSTRYLESQLPFCKNIHRVQLADYEKMSACGLFTVDAMMSLRLFDFITTYTIVIM?-----------------------------…	369	Type 1 Bitter Receptor	N	DAA06393.1 TPA: gustatory receptor 61 [Bombyx mori]	0.29	2e-25
HarmGR86	scaffold_88	179618	181308	+	ATGCCGTTTTATACTATATTCAATAGTCGTATCGCTGCTAGAAGACGTTCCTTAACTACAGCCAATCAAAGACATGAAATAGAAACGAACGAAGGGTTAGGACGTGAAAATGTTGTGGAAAAATATTTACAACGAATATTTCAACCTTTGGATATAATGCAAGCTATATTTCTAAGTACTAAATATAAGATTCGCGATAATATCATCACACCTATCGGTCGAATCTACAGCTTTATTTCAATTAGTGGTGAATTTGGTTTAATGATCGTCTACTATTTCTTATACATTCACACCGACATCTGGACTGATAATATCAACCATTTTATCTTTGGTGTCGTTGATTTTATCTTATACTTTTGTGGAGTCCTCTTGAATCCCTTGGTAAATGTCATCCAGAAA…	1149	MPFYTIFNSRIAARRRSLTTANQRHEIETNEGLGRENVVEKYLQRIFQPLDIMQAIFLSTKYKIRDNIITPIGRIYSFISISGEFGLMIVYYFLYIHTDIWTDNINHFIFGVVDFILYFCGVLLNPLVNVIQKLNNVLLVLKLQNIHRVLNMNENYFKHIIISNWIFSFTVSNFQLLWLCGYYYAFYNIGVDNILTVYICIRFDMNVVYATRTIKLLCKSLEKWTEDLWRSGYFEDSDDQYWDRMFEAFLDTIKAFHIIETIYQQTVGFLNSNHSDLKYGFLTFLSLSWLMKNLTLQTLLSVETERLYAAMREVQSSCILIPTLKQPSVYQRRFYKNIQRVQEISFKKMSMCRLVTVDAELPLRVLHTITTFTIVILQFEFL*----------------…	382	Type 1 Bitter Receptor	Y	DAA06392.1 TPA: gustatory receptor 58 [Bombyx mori]	0.27	6e-26
HarmGR87	scaffold_88	143172	144964	-	ATGATTTTCACGAATAATAAAATAAGTGCTAAAACTAGAGAACCAGAAGTGTTGCTTGATAATAGATTAGGAAAAGACATTCAGAGAATGCTCTATCCGGTGAATTTAATACTTTCTCTGTTTCTATCATCGAAGTATACCATCAAAGACGATTATATCACTCCGAAGGGAAAAAAGTTCTATATAGCGACCTTCTTCTTCATCCTGCTTTTGTACGGTTTGGGCATCAATCGTGTATTCTTCGAAGATATAGAAGATACTATGGGAACTGACAACCGTGATATCGTTACTATTATCTTTTCCTTCGCCTTCGTGTTCTACAGCATCGGGTTTACTCTCATCTTCGTTTTAAACATCATTCACAGTGACTGCAGCATTTCTCTTATTCTGACACTTCAG…	1254	MIFTNNKISAKTREPEVLLDNRLGKDIQRMLYPVNLILSLFLSSKYTIKDDYITPKGKKFYIATFFFILLLYGLGINRVFFEDIEDTMGTDNRDIVTIIFSFAFVFYSIGFTLIFVLNIIHSDCSISLILTLQKVFNSLDFSDKIVAITRWNWFAICIAFGTNVFLYMLYYVTYHDFNPVDLVMDIMFITFDINLVYGILVITWLRKILEKWIEDVLAFEDGDEEFYSEYFQVYRNILNAYNCYKTLFQLLVRIFSIFCFSKNLMYYFFLPVVYFLQVLFHTADTFFRCLCYFAIILQILQMPDSTVYEQMVQYTVVKVVAAVWQIKDVLLVVMQCLECEKFYMAVEDVETTCIQRLKKKHHLAAEERLCSSVLQANRTSYCKMSACGLFDIDATLPLD…	417	Type 1 Bitter Receptor	Y	AJD81607.1 gustatory receptor 14 [Helicoverpa assulta]	0.9	6e-81
HarmGR88p	scaffold_88	154329	156041	-	ATGAGTGAAAAACGCAAAATTGTACCGTACCCCAGCCCAATGCTACCCAATACTGAAATTGACAAAGAAATGCAAGGAATTGTGAAATCATTTAATTTTGTACTACATTTGTTTTTCTCATCAAAATATTGTTTACGTCGTAATAATGTTTATCCTCGGGGAACTAAATATAGATTCATGACGGTATTGCATACGTCGTTCCTGAACGGATTGAATGTGTTCCGAGCATACAGAGACTCAAGTATAGGTGTTACTGTAAATGACTTTATGAGGATTATGAATTGCTGTTACGATTTCGTCCAAATGTACGCTTTTATTTTGTTGTTCATCTTGGACTTTGTGCACAAACAAAACCACGTCTTACTTATTCTTGCGATCCAAACTATTAACAGGAGCTTC…	1065	MSEKRKIVPYPSPMLPNTEIDKEMQGIVKSFNFVLHLFFSSKYCLRRNNVYPRGTKYRFMTVLHTSFLNGLNVFRAYRDSSIGVTVNDFMRIMNCCYDFVQMYAFILLFILDFVHKQNHVLLILAIQTINRSFDLSKSIRSFIIWNWIVLFITLCLESYMHIVYYAIYAHSRFSDVIPDCICDFMFISFNVNYIFATRIIILLKIYLDEWVKFILILNEREENNEYCLKLLEIYENIMQAYNLAKTVFKNLISVSHTLDLFFWVTKTMLLSLVHCAYCERFYISVEEAECACIQLIKNINCPKSHKYLCKAVIRINRSFSKMTACGLFYIDASLAICFFGAVTNYAIVMLQFTF?--------------------------------------------…	354	Type 1 Bitter Receptor	N	AJD81604.1 gustatory receptor 11 [Helicoverpa assulta]	0.55	1e-26
HarmGR89	scaffold_88	181800	182570	+	ATGCTTGCATATTTCAAAAAGAAACCAAAATCTAAAGTCAACGATGTGATCATCAAGACTTTACCGACAGTACAATACAAAGAAGTATTACTAAATAACGTCATTGAAAAGGATTTGCAATCAGTGCTGAAGCCTTTAGATTTAATGCAAAGACTCTTCATTTGTGCCAAGTATTGTATCCAGGACAACTTCATTACATCTAACAGTCGCAGCTATAACATCCTGGGTATCACCCTTGCCATCACTCTCCGATCTCTCTTGTTCTACAATTTGCTACGTATTGTGTCAAGTGAAGATCAAAACAATTATGTTCTAGCTTTCAGCAATATCTTCGATGACGTGTTCTTCTCAATCGGATTCATTCTGAACTACTATTCTAACATCATCCAGTGTAACAAC…	774	MLAYFKKKPKSKVNDVIIKTLPTVQYKEVLLNNVIEKDLQSVLKPLDLMQRLFICAKYCIQDNFITSNSRSYNILGITLAITLRSLLFYNLLRIVSSEDQNNYVLAFSNIFDDVFFSIGFILNYYSNIIQCNNHVLLVLKIQEVHRILRVNGKQLKCLIIINWVYVIVLNVVYILGALFYCLIVSFARILDPVSNYCSIAFDINIVYTAFVMSLLRKTLSIWIEDIRTSKHVAIESYWTVMFDVYSNILEAFKIFEK*---------------------------------------------------------------------------------------------------------------------------------------------…	257	Type 3 Bitter Receptor	Y	DAA06392.1 TPA: gustatory receptor 58 [Bombyx mori]	0.3	9e-18
HarmGR90	scaffold_88	184579	186382	+	ATGACGGAATCTGGAATTCCCTTGACCAACAAACTTAGTAAAGAAGTGCAGCAGATATTTCAGCCTTTATACCTGATGCAGATGCTCGTGCTGAACCCGAGATACCAGCTCAGCAATAACTTCATACACCCAAACATGTGGCTCAACAAGTTCATATTGCTGACGAGCTTAGGGCTCTATGTGTCATTTTCCTTGTACCGAATATTCGATATTTATTTATACTTTGATCTAACAATGTTCCTTTTGGGTAATTACTTGCAATTCGCATCTTACTTTAACTTGGTGTTCTACTGTGTAGGATTCATCATTAACTTCACCAACCTATTTATTCACTCTAAGAGATACGTCGCGTTTGTTTTAATCTTCCAAAGAATTCATACTTGTATTGGCAACAAAGCT…	942	MTESGIPLTNKLSKEVQQIFQPLYLMQMLVLNPRYQLSNNFIHPNMWLNKFILLTSLGLYVSFSLYRIFDIYLYFDLTMFLLGNYLQFASYFNLVFYCVGFIINFTNLFIHSKRYVAFVLIFQRIHTCIGNKASFKSAVNISRIYVSIFFGAYFLMSCFVITIFKQTSWVIVFNTAIMLTIDANMIYAITLIHLLTNEVKLWNSHISMFSKKGSDEDQHKIMFETYLHIAKSHRICRTVFQYMVRYFIILSRKCSNGIGLNSSVFLHVPRSYRIHLHFHGDLCLDSKSRGHTNSAGPQFRSLLPSYRRCTRFLRSHHDMVKQSYARTYCVSTVPVSAG*------------------------------------------------------------…	313	Type 1 Bitter Receptor	Y	AJD81605.1 gustatory receptor 12 [Helicoverpa assulta]	0.27	1e-18
HarmGR91	scaffold_88	150194	150994	-	ATGATTACTAAAATAACTCAAATGGTTAAACAACCTATAACTGAACCAGATTCATCATTCCGTGTTCTTAAGGATGACCGACTTGATAAAGAACTTCAACACATCGTGCGTCCAATAAATTTCGCACTTCATTTGTTTTTCTCTTCAAAATTTGACGTTCGATACAATCATATTTATCCGATAGGGACGAAGTATCGATTACTGACATTCTGCTACACGATGATCATGATTATTTTCTGTATCTATGAAATATTCACCTTTGACAACTTGGTCGAGGCTGCGTTTGACTATCAGAAGATTTTGGTGAAATTCCTTCACATTGTTTACTTCACCCTCTATGTTGTACAGTTTTTGACTTGGTTCGTTCTGGATAATGTGCAGACACAAAATATCGTTTCC…	804	MITKITQMVKQPITEPDSSFRVLKDDRLDKELQHIVRPINFALHLFFSSKFDVRYNHIYPIGTKYRLLTFCYTMIMIIFCIYEIFTFDNLVEAAFDYQKILVKFLHIVYFTLYVVQFLTWFVLDNVQTQNIVSFILMIQVIHRGIGCSTEFRSFVIWNWISLFSVLCVNLIIHIIYYIFLDDLSNMTTFIAFLLDILYISLDVNYAVAVSFIRLIEKYLEIWTKEVLKMNAEKENGEQRRKLLKIYHNIMDVYDLYKTIFQYLVCLK*-----------------------------------------------------------------------------------------------------------------------------------…	267	Type 3 Bitter Receptor	Y	AJD81605.1 gustatory receptor 12 [Helicoverpa assulta]	0.25	2e-14
HarmGR92	scaffold_88	166105	166881	-	ATGTTGCACATTGTACGGAAACTGCAAACTGCAATTAAAAAAGTAAAATGTGCTTCAAGTTATATGAATACTGATAATCTTGCAGTAAACGTTATTGAGAAATACTTGCAAGCGACATTACTGCCTCTCAATATAATGCAAGAATTATTTTTCTGCGCTAAATACCAGATTCAAAACGATTTCATTTATACAAATGGTTTAAAATACGACATTGTCTCGGCCATAGGGACGATACTTTATGTCTCACTCAGCTTCTATTTGATATCGTCTTCATTCAACAAAATACATAATCTACTTTTAGATTTGGTTGTTTTTGCCATTGGAAGTATTTTGAACTACTTTGTAAACATTATGCAGAAAAATAACAACGTCTTACTAATCTGTAGCATTCAAAATGCT…	780	MLHIVRKLQTAIKKVKCASSYMNTDNLAVNVIEKYLQATLLPLNIMQELFFCAKYQIQNDFIYTNGLKYDIVSAIGTILYVSLSFYLISSSFNKIHNLLLDLVVFAIGSILNYFVNIMQKNNNVLLICSIQNAHRMLDINGMVFKRSLIFNWIYVIALNSFHIFWLFYYCYTFDDISIRDIFTSYLHICFDVNVVYAAKLLEINRKTAQIWIERIQQSVGNIVHCDSNNLFKAYLEILKSYQLIEKTFQYLVSLFVACN*-------------------------------------------------------------------------------------------------------------------------------------------…	259	Type 3 Bitter Receptor	Y	NP_001124347.1 gustatory receptor 60 [Bombyx mori]	0.26	8e-18
HarmGR93	scaffold_88	163773	164546	-	ATGACGGTCGAGAGCTGTGTGAAAAAGAATTCCATCACCAGACCAGACCAGCCCGTGAAAGCCTTACCAGGCGACTTTATCGACAATGACGTTAAGCGTATGCTCCGGCCTCTCCGCTTGATACATTTCTTTTCCTTCTGTCCCTATTATAGACTAAAAGGGAATTTAATTCTACCAAACAGTCTTTGTTCCAAGTTATTGTCTTTTTGTGTTACAATGTTCTTCATGTTTCTCTTCGCGTACCGCTGCTACGACCACAGATACATCAGACAGCAACGCAGAAATGTTGCTTTTCATACTATTAATTCTTATGTGCTTGTTCTCATCAGCTGTTTTGGGGTACTCTCAAACTTTATCTCAGCTTTACAATCAAAGTTGAATGTCAAGTTTGTATTGAAG…	777	MTVESCVKKNSITRPDQPVKALPGDFIDNDVKRMLRPLRLIHFFSFCPYYRLKGNLILPNSLCSKLLSFCVTMFFMFLFAYRCYDHRYIRQQRRNVAFHTINSYVLVLISCFGVLSNFISALQSKLNVKFVLKIQDVHAFLNDSKVFKRFIYRNWIFVISIICYEVFGWISVNTLLKLSYMDVLCGAASMSFNVNIVNATRLIVLLQDKLNLWNDRVLQLEGMESNSDTEDYCQKLYQKYIDIMECYDIHKLSFQMKVS*-------------------------------------------------------------------------------------------------------------------------------------------…	258	Type 3 Bitter Receptor	Y	AJD81605.1 gustatory receptor 12 [Helicoverpa assulta]	0.35	1e-34
HarmGR94	scaffold_88	965753	966514	-	ATGTTACTAGAGAACCGACTTGACAAAGAAGTAGAAAGAATAGCATTTTCTTTTAATCTCCCTCTAAATCTGCTCTTGTACTCAAAATACCGTTTAAAGTATAACCGTATTTATCCAAATGGAATTAAGTATGATATATACGCACTTTTTTGTACGCTATTCTTGGGTGTGTTATGTTTTTACCGAATTTTCACCTTAGATATGACTAATGCTAGTATGAGTTATATGGAAAGGGCCATTTTGACCGTCGTTCCTATCTTATTTTTCACCATTTACTTCATCGGCTTCGTGATAGTATTCGTTTCGGATATTGTGTACAAAGACAACAATGTGTTACTTATTTTGACCATTCAAACTATCCACAGGAGCATCAGTTTCAGTAAAACTAACCACAGCTTT…	765	MLLENRLDKEVERIAFSFNLPLNLLLYSKYRLKYNRIYPNGIKYDIYALFCTLFLGVLCFYRIFTLDMTNASMSYMERAILTVVPILFFTIYFIGFVIVFVSDIVYKDNNVLLILTIQTIHRSISFSKTNHSFNMWTHISFATVILVNLITRGTFYLTCRYSHVSEEISDIVRDFSFVTTDVNMVIATRIIILLKQYIDLWIKAILTTNVAQATDLYCQKLFDVYMNILKAYKIYRKVFQALVSFDFYIFHLFI*------------------------------------------------------------------------------------------------------------------------------------------------…	254	Type 3 Bitter Receptor	Y	AJD81610.1 gustatory receptor 17 [Helicoverpa assulta]	0.86	1e-68
HarmGR95	scaffold_88	991488	992306	-	ATGTTGTCTCATTTGAATAAATTTTGGAAACCAAATAAATCCGCAACCACCCTTGAACATGGAACAAGAGAATCTACTGAAAATGAACCGAATTCTTTCGTGATTGAAGACGATCTACAATCTATATTAAAACCATTGAATTTGATGTTAGGTTATTTCTTCTGCTCTAAATATTCCATTCGTGACAAGTTGATCACTTACAACTCTTATATTTATGAGTACATTAGAGTGCTTGTGGTTATAATTATCTATAGTTGGAACTTTTATAACACAATTCTTCTGAATAAAAAAATGCTCGACCAACATTGGCATGGTCTTATATGCTTGGGGCTTGGCTCTATGAGCGGATTTTTTTTATCCCTTATTGGGGATACAATAATTACTTGGTCCAATATTATT…	822	MLSHLNKFWKPNKSATTLEHGTRESTENEPNSFVIEDDLQSILKPLNLMLGYFFCSKYSIRDKLITYNSYIYEYIRVLVVIIIYSWNFYNTILLNKKMLDQHWHGLICLGLGSMSGFFLSLIGDTIITWSNIIQKQCNILLVIKIQQILRVLQIYGNELRNVINWSWICVIVLNIFSMSYFICYCVTIEEINVIGIIISFASVTYDINVVFAFLLLKLCEKILRVWLEKIKLLKDNGDEASDEFWNRMLKVYLSLLDIYLMIESTFKHMASIS*-----------------------------------------------------------------------------------------------------------------------------…	273	Type 3 Bitter Receptor	Y	DAA06392.1 TPA: gustatory receptor 58 [Bombyx mori]	0.27	9e-09
HarmGR96	scaffold_88	979728	980531	-	ATGTTGACAACGAAAACAATGCGTCAAACTCAAAATAATGCCGAAGCGGTCTCATGCCAAATATTACCAAAAAATCGACTGGAAAAAGAAATACAAAAAATCGTGTGCTCATTTAACTTTGCCCTCCGACTATTTCTAGTTTCCAATTATTGCATAAAAAATAATCACATCAATCCTAATGGAAAAATATATCATACGTTTGCTTTCTTTTGGATGTTATTCATGAGTGTTTTGTGCGTGTATAGAATGTTTACTTTGGAAGAAGCAGTCGAACATTTGGAGGCAGCTATCCTAGTAAACTTGTTGTTCCTGTATTACGCTGTTTACTGGCTTGGGTTCACCGTTATCTTCATTCAGAACTTAGTCAACAGAAACCGCATCGTCTCGCTTATTTTGAAG…	807	MLTTKTMRQTQNNAEAVSCQILPKNRLEKEIQKIVCSFNFALRLFLVSNYCIKNNHINPNGKIYHTFAFFWMLFMSVLCVYRMFTLEEAVEHLEAAILVNLLFLYYAVYWLGFTVIFIQNLVNRNRIVSLILKIQTIFRSLGFLKDIQSYIIWNYVSLASIVCANIFVHVTFYISWSHIKFIDQIIDNVTNALFVSIHIYTIIAIRVIILLRKFLEEWMSVVNTMNVEHDNNELCLKLFESYKNILEAFNLFKEVFNLLVSNRNVYCL*----------------------------------------------------------------------------------------------------------------------------------…	268	Type 3 Bitter Receptor	Y	AJD81610.1 gustatory receptor 17 [Helicoverpa assulta]	0.37	7e-22
HarmGR97	scaffold_88	983249	983860	-	ATGTCTCAAACACAAATTAACGTGGCAACGGTCTCATTCAAAATTCTAAAAAATAATCGACTAGACAATGAAATCCAAAAAATCGCGTATTCGTTTGACTTTGCTGTTCAACTGTTTTTGTTTTCACTATATAATATTAAAAATAATCACATTGACCCCAATGGGAAAATTTATCACACTTCAGGAATCATATTCATGTTCCTTCTGAATTCATTGTGTTTCTATAGAATGCACTCGATAGCTGGTTTACGCGGCAAAATTGAGCAATTTGATCTCATTATCTTCTTGATTTTTTTCTATTTCGGATGGTACTGTGTAGTCTTCACTATGATGTACATTCAGAACATACTGCACAAAAACTACATCGTTGAACTTATTTTAAAGATCCAAGCTATACAC…	615	MSQTQINVATVSFKILKNNRLDNEIQKIAYSFDFAVQLFLFSLYNIKNNHIDPNGKIYHTSGIIFMFLLNSLCFYRMHSIAGLRGKIEQFDLIIFLIFFYFGWYCVVFTMMYIQNILHKNYIVELILKIQAIHRNIGYKQSLHSFVIINWISIATIIISNIMCLITFCASGNYNDVIELVSDNICHFTYVAHHINVIVATRIII*--------------------------------------------------------------------------------------------------------------------------------------------------------------------------------------------------…	204	Type 3 Bitter Receptor	Y	AJD81610.1 gustatory receptor 17 [Helicoverpa assulta]	0.39	7e-16
HarmGR98	scaffold_88	967253	968053	+	ATGTATCAACCAAATAGCCGTTCAGATATCTCACATTGTAAAAATCTCTATAATCGCCTGGATGATGAAATTCTGAAAATAGTGTATCCCTTTCGATGTGTGCTTTATCTATTTTTTACTATTAAATACAGGATAAGAAACAACCGCATTTATCCAAGTGGGAAGTTGTATCGGATATTTGCGTTCTGCTGGATGTTATTTTTGAACTCTTTGTGCATTCTCCGAATATCTAATGTTGAAGTTAGAAACAATGGCAAAACTAAACAATTGGAATATAGCATACTGCTTGTGTTATGTACAGGCTTTTTCGTCACCTATTTCATCGAGTTTACGCTGATGTTTATTTTTGATATGATTAATGAAGAAAACAATATACTGCTTATTTTGAGGATCCAAAAT…	804	MYQPNSRSDISHCKNLYNRLDDEILKIVYPFRCVLYLFFTIKYRIRNNRIYPSGKLYRIFAFCWMLFLNSLCILRISNVEVRNNGKTKQLEYSILLVLCTGFFVTYFIEFTLMFIFDMINEENNILLILRIQNIHRSIGSRKTIQRYITWNWISVAIIIFSDFAIRVLYYISSYYPHFMHSVYDAIIDAMFIALDVNIVITMRILVLLRVYLNEWINNIKTMKADDEEYRKMFQDYKNILLAYDLFKTVYQAFVGSVSTYLFNCCEY*-----------------------------------------------------------------------------------------------------------------------------------…	267	Type 3 Bitter Receptor	Y	AJD81610.1 gustatory receptor 17 [Helicoverpa assulta]	0.41	1e-19
HarmGR99	scaffold_88	963139	963912	-	ATGTTGAAGTCGCAATTAGTGAATTCGTTAAACAATTTTATAGACAAGGATCTCCAGTCGATGCTCTTGCCACTAAGTCTAATGCAAAACTTTACGTTTTGTCCCAAGTTTCGTATCAAAAATAATCGAATTACTCCAATAAGTTATTTCCATAAATTCGTGGCATTTGTCGGCACCGTCATGTTCATTTACTTCTATGTTCTACGCGTCTATATACAATCTTTCGAAAAAATTTTCAAAAATGATTTCTTTGAGTTGTACACCTGCTGTTATTGCAGTTTTGGCATCGCAATAAACTTTATCGACAGCATCATCCAAACTAAATTATATGTTAACTTCGTCTTGTTAATACAAAAGGTTCATAGATTATTAAATGATGAGCACCATTTTAGGTTCTAC…	777	MLKSQLVNSLNNFIDKDLQSMLLPLSLMQNFTFCPKFRIKNNRITPISYFHKFVAFVGTVMFIYFYVLRVYIQSFEKIFKNDFFELYTCCYCSFGIAINFIDSIIQTKLYVNFVLLIQKVHRLLNDEHHFRFYVISNWLRIIAVYGFFIIILIEVSVWIQMPYYYIASCYPMVAFDLNLVYAISLITLLKDKIILWDIHVSNLQAMQEENEPKKMYQTYVNILKCYEIYATCFERNVSGFFLVISLISLFLVLLPKLF*--------------------------------------------------------------------------------------------------------------------------------------------…	258	Type 3 Bitter Receptor	Y	AJD81605.1 gustatory receptor 12 [Helicoverpa assulta]	0.84	7e-141
HarmGR100	scaffold_88	988455	990341	-	ATGTTGTCAAGCATCAAAAAAACAAATTTAAATAAAATAGCCCTTATGGTAGTCAAAAGACCAACAGTATCATCAGAAAGAAGAAACAAGATTGAGGAAGATTTGGAGTCAATACTAAAACCGTTAAATATCATGCAAAGCCTTTTCATCTGCGCCAAGTATTCTATCCGCAATCGAATAATTACTCATAACTCTAAACTTTACAATGCTTTAAGAGTGTTTTGTACCTGCATTTATAGTTGCATTTATTTATATCGTATGATCTCTCAGGATCATCAAACTATCAACAAAAGCTGGAGAAAATTCTGGTTCGGCATGGCCTGGATTGCTGGATTCATATTATATATGGTCGGGGATTTAATTAATACCATTTCAAATATCAAACACAGCCATAAAAAT…	1062	MLSSIKKTNLNKIALMVVKRPTVSSERRNKIEEDLESILKPLNIMQSLFICAKYSIRNRIITHNSKLYNALRVFCTCIYSCIYLYRMISQDHQTINKSWRKFWFGMAWIAGFILYMVGDLINTISNIKHSHKNILLVLKIQHVLSILRISGTDLRIFVCYSWASVIILNIFSISYVICYCFTTNIIIFEIISAYTSIAHDINIAYAIILMKLNEKMVRVFMEELESSKCDDSKIEEYWNRMLNMYLNILEIYNIIWKTFQQMLVLLPLMAQIWNAKNMVVLMCLSTECERFYTAMKDVETACTKIFKSRNCSVHLTRVCKNIQRGQNTYFKKMNACGFFYIDVHLPVMLSSFITSYTIVLLQFVYLD*-------------------------------…	353	Type 1 Bitter Receptor	Y	DAA06393.1 TPA: gustatory receptor 61 [Bombyx mori]	0.27	3e-21
HarmGR101	scaffold_88	969523	971328	+	ATGTCTCCTGCTAGATTCCAAAAGATTTCGAATAATCGCCTTGAAAGAGACATGTACAGAACAGCGTACTCTTTTAATCTCCCATTTATAATGTTGCTCGCATCAAAATACCAATTTAAGTACGATCGTATATATCCGAATGGAAAAAAGTATCTGTTATTCAATTTCGTGTACATGCTGTTCATGAATGGTCTCTGTATTTACCAATGTTACTCCGTGGAAATGAACAGTGACCGTATAAACTTTTTGGGAAAGATTGCTATAGAAATTTCTATTAACTTCTATATCGTCACCTACTTTATAGGTTTCACGATGATGTTCATCACAGACTTTGTTTTTAAGAACAAGTACGTCTTATTTATTTTGAAGATTCAGTCTATCTACGTTGAAATCGGTTCC…	1056	MSPARFQKISNNRLERDMYRTAYSFNLPFIMLLASKYQFKYDRIYPNGKKYLLFNFVYMLFMNGLCIYQCYSVEMNSDRINFLGKIAIEISINFYIVTYFIGFTMMFITDFVFKNKYVLFILKIQSIYVEIGSRSIITSFITWNWIYLLLTIAINILLHGLFYSNYNERAFDVSIYIIRDFHLIVLDINVVLAIRIIVLLRKFIESWIQYISVKNDEADNALYCRELFGIYVKILNAYSLYEKLFQLMKPIIAILKVLLLVKDLGLIIVHSEQCEKFYMAVTKSESVCIQLIKNGHFTKYQKRLYKNVIRRNRVFSKMSACGLFDIDATLPIRFTEALTHYVIVLLQFNYL*-----------------------------------------------…	351	Type 1 Bitter Receptor	Y	AJD81604.1 gustatory receptor 11 [Helicoverpa assulta]	0.49	9e-20
HarmGR102	scaffold_88	153082	153894	-	ATGACAGAAACCAACGATGACAGTCAAACCAACAACCAGCTAAATATGAGACCAAAGTATCCAAAATCAAAGCCTTGTCAAGTTCTACCTAATAACAGGCTCGACAAAGAAGTTCAAATGATAGCCAACTCTTATAACATTGCTCTATTCGTGTTTGTTTCTTCAAAATATTATGTGAAAGATAATCATATTTATTCCAGAGAAAGGACCTTTCTGTTGTTTAAGATCTTCCATATCCTATTCACTAACACGTTGTGTATCTATCGCATGTTCACTATTAATATAAATACACTCGGGAGCATGGGGCATTATGAAGACGAATGCATGAAGATTTTAAATGTGGTATTTTACGTGACGTATTTTATTTGTTACACATTTATATTCATTAACGACGTAGTG…	816	MTETNDDSQTNNQLNMRPKYPKSKPCQVLPNNRLDKEVQMIANSYNIALFVFVSSKYYVKDNHIYSRERTFLLFKIFHILFTNTLCIYRMFTININTLGSMGHYEDECMKILNVVFYVTYFICYTFIFINDVVQQNNYVVLILKIQEIHGYIDCSEKIRSYVMFTYFGVIFTICIDSLIIVAFYMFFDTLYWFDIITTCYCDIMILSFNINYVISMRILDLLKLYLEEWTIEVLRNVGKNDDEQCIKLLKMYQTIIEAYNLHATIFEKLVG*-------------------------------------------------------------------------------------------------------------------------------…	271	Type 3 Bitter Receptor	Y	AJD81610.1 gustatory receptor 17 [Helicoverpa assulta]	0.37	5e-18
HarmGR103p	scaffold_350	130357	130728	+	ATGTCTATTATAAAAACAGATATATTCACAAAAATGATAATTGGCCTTCAGCTTATCTGTGGCTTTTATTGTAAAATCAGTACAAATAAAGTAGTTAATGCACTAGTGAGGGCTTATTGTGTGTCTATTGCTGCTACAAACATTGTTCTAATACTATGTGAATTATTTATCACCATATATAGGTCAGGGATAGGTATTGTAGTGTTTGTTGCCACTTTATACTTTCTACATTTAATTATTGATTTGTGTTCAAATTGTGAAAACTTCCTGAAGTTTGTAAATAATATAAGACAACCTATTTCACAAGATTTGCAATCAGATGTTAGCACACCAATTACAGCGATTGTATTAA	375	MSIIKTDIFTKMIIGLQLICGFYCKISTNKVVNALVRAYCVSIAATNIVLILCELFITIYRSGIGIVVFVATLYFLHLIIDLCSNCENFLKFVNNIRQPISQDLQSDVSTPITAIVL?-----------------------------------------------------------------------------------------------------------------------------------------------------------------------------------------------------------------------------------------------------------------------------------------…	124	unknown	N	HarmGR128	0.68	2e-41
HarmGR104	scaffold_301	135913	136596	+	ATGATCGGATACCATCAATTTTATAGGTTGAGATTTTTCATTTACTTTCGTATTTTTTTCGGATTAGGAAACTTTATGTTTTCGCCTTTCCAAAACTTCGTTTTGAAGCTATACTCGATTGTCGTTGCTATTATTATAACAGCGGCCGGGGCCATCTTCATACAATATTATGGTACAGATACCTTTCATAGAGTAGTTGTCTTGGTAGAATACTTTGCATACTCCCTAATATCTTTCGTAGCTAAAGGTGAAGATGTTAGGTCGTTCTTCCAATATTTGCCATCGCTTGATAGTTTTCCTGGTGCAAATCGAGAGTATCGAAAAATGATGAACTCAGTAATTTTTGTTCTGTCATTCTCTATAGCTTGGAGAATAACAGTTACAGTAATCGTATTGTAT…	687	MIGYHQFYRLRFFIYFRIFFGLGNFMFSPFQNFVLKLYSIVVAIIITAAGAIFIQYYGTDTFHRVVVLVEYFAYSLISFVAKGEDVRSFFQYLPSLDSFPGANREYRKMMNSVIFVLSFSIAWRITVTVIVLYLYSASLNTLVGMEIFFFIVITVAIDLGRASTFIYFSILYFRLKIFKTMLRSTDFNSTRNISVVYKFIQIYELLADKFRKIQKVLKLQVSIARQIV*--------------------------------------------------------------------------------------------------------------------------------------------------------------------------…	228	Type 3 Bitter Receptor	Y	ACD85126.1 gustatory receptor 47 [Bombyx mori]	0.27	2e-07
HarmGR105	scaffold_301	140830	141651	+	ATGTTTGAGCCCCAAACAGTGTGTAATATAGAACCTCTCATGTATTATCGTTTCATTCTTGGTTTTTGTCAAAACTTTCAACATTCTCGTTTGACACGTATTTTATCAAAAATATACCCAATTGTGTTAGTAGTTGCTCTTATAGTGAAAACGTTTATCTTCAACGATACTGCAACGTTGTACAACAAATATTTTATCGGCCTGGAATATAGTTTTAATATCGTGGTGTCTCTAGTTACAACTGACAAATACATAAACATGTACTTTAAATATTACCATACAATTGATAGCATTTCAGGAGCAAAGAAAATCTATAAAAATTTGGAAAAACTTGCGATAATTAGCGTGTTTTATGCATCTTCGTTCAGATCCTGGGCTTTTATTGTGATTTCTCGTTAT…	825	MFEPQTVCNIEPLMYYRFILGFCQNFQHSRLTRILSKIYPIVLVVALIVKTFIFNDTATLYNKYFIGLEYSFNIVVSLVTTDKYINMYFKYYHTIDSISGAKKIYKNLEKLAIISVFYASSFRSWAFIVISRYNEAFFKGFDRSNIIELAVMYYVNDLSKITTLLCFTLLYFRTKVMKMALEATEFNDALRDRFAVNRLIQMYETIIDTFEIVAQPLKFTVRSIIMNRYYLGVQGRFRPRWLFHRKRSASWAGHIIVHEHVRRHKCTPYIPSLS*----------------------------------------------------------------------------------------------------------------------------…	274	Type 3 Bitter Receptor	Y	ACD85126.1 gustatory receptor 47 [Bombyx mori]	0.29	1e-11
HarmGR106p	scaffold_301	143668	144156	+	ATGAGAAAAATGGAACTCTTTGCAAGATTATGTGTCATTTACTCAGTATTTTTTAGACTTTATACATTTCATGTGTTTTGTCAAAATGCTCCGCCCGTATCTGCTAACAGTTTTGAAACATTTGATATAGCTGTTTTGGTATTTTTGAATATTGCTAATGATATGAGAAGAATAATGACCCTTTTTTGCTTTGTATTACTTTATTGTCGAACAAGAGTTATGAAAATTGCATTAGACGCTATTGATTTTAATGATTCAATTCGAGACAGATTTGCTGTTAATAGACTTATTCAAATGTATGAGGCGCTTGTTGATACTTTAAAATATATTGGATACCCATTCAAAGTTGCAGTATGTATATATCCTGAGTCTGTGAATAGACAAAAGAAAACAGTTATT…	492	MRKMELFARLCVIYSVFFRLYTFHVFCQNAPPVSANSFETFDIAVLVFLNIANDMRRIMTLFCFVLLYCRTRVMKIALDAIDFNDSIRDRFAVNRLIQMYEALVDTLKYIGYPFKVAVCIYPESVNRQKKTVILEIFLFSGYILFDLFVIKNNLRIDCKIITY--------------------------------------------------------------------------------------------------------------------------------------------------------------------------------------------------------------------------------------------…	163	unknown	N	DAA06382.1 TPA: gustatory receptor 26 [Bombyx mori]	0.25	1e-05
HarmGR107	scaffold_34	1435701	1436546	-	ATGAACGCAGATTTATTAAAATGTTTTGCCCCTATTCACAACGTGTTACTGTTTTTGGGATCTTCAAGATTAAAAATTAAAAACAATATGATTGCACCATCGACTCGCTACCAGAAAATGTATGCATTGTGCTGCATCTTCATAGTAACATTATCGTTTTCTTACATACAGTTGTATTACTACTTAACTTATTACCACGAAGATACGACAATCTACGTCTGCTACGCTATCGGGATTATGGTGCAAAACGTTTCATACCTATCCCATACGATTTTTGCAAGATTTCTTGATGTGGAATCGTCAGTGAAGTTGTGTCAAAATCTACAAAAAGTCGACAATATCTTAAGGTTGAAACAATTTAAAAGATATAATGAACAACAATATTATTGGAACGTCGTC…	849	MNADLLKCFAPIHNVLLFLGSSRLKIKNNMIAPSTRYQKMYALCCIFIVTLSFSYIQLYYYLTYYHEDTTIYVCYAIGIMVQNVSYLSHTIFARFLDVESSVKLCQNLQKVDNILRLKQFKRYNEQQYYWNVVVLVFIITSFECGFLVHIWYTVEYPILAFFAGIGLLNVYMELVLAASLIVYLAIRLKFLNKIAHHNFKIKGYYNNTRAACAVDEHLLINSDVKDANIDLGNFLICMKEILKMYQHITQVFSFPVSRCTTRAKIIKVRASWRALSSRLLSF*--------------------------------------------------------------------------------------------------------------------…	282	Type 3 Bitter Receptor	Y	AJD81606.1 gustatory receptor 13 [Helicoverpa assulta]	0.94	3e-105
HarmGR108	scaffold_34	1437210	1439100	+	ATGCCAAGAAATATTGAAGAGCTCTCCGAAGATTTGTTTACAGATGACTTTATTCGAATATTTCAACCAATATTGTTTGTGTTGCGGGCCCTTGGTCTAGCACGTGTTAGTATCAAATACAGGTATCCTACAGGCACATCGAAGTGGTACCTTTTGTATAGCAACGTTTTTTGGCTACTAAATGCATTGTCCGCCGTATATTTCTTCTTCCACTGCGGTGAGAGTTTTGACTCTAAATATGCAGACTCTACATTAAAATTCGGTGTTCTAAACAGCGGCATAAACGGCATACTTGTGGTGTTCCGAAATAATCTTGAACGGAACAACAAATTCGGTGCAATGTACGTGAAGTTACAGAAGATTGAGAGGCATCTAAATATGGAAGATACGAAAAGTATA…	1194	MPRNIEELSEDLFTDDFIRIFQPILFVLRALGLARVSIKYRYPTGTSKWYLLYSNVFWLLNALSAVYFFFHCGESFDSKYADSTLKFGVLNSGINGILVVFRNNLERNNKFGAMYVKLQKIERHLNMEDTKSINKQLRSQSTIVMVVAFFVTIFWIVLFKYLFMKSMCIPLIVNVVTSIGLQTEMAQIYFIIKFIITRVNYINDMLRQVSLLSIEPLTKPMDDGILFVVSNTLKHQDGEVPGELVSGMHCIFETLSDFTGLFQFSLFYFICQILAWNLVTIHYLVTSMKEQGAADTDLLLCVMPVLVALQFIILTLCLKAQDLSTKLEEARKLCIDIISSPLINGKSREHAKQLTLLVEGRRSVSIYNICTFGTRLPLHLLAITASYTVVLLQLALL*-…	397	Type 1 Bitter Receptor	Y	KOB68726.1 Gustatory receptor 45 [Operophtera brumata]	0.24	5e-06
HarmGR109	scaffold_34	1439165	1440823	+	ATGAAAAATCTGAAAGAAAATATAAAAATTGAATATCTTTCAAAAGATATACTTGACGAAGAATTTATGAAATCCTTCAGCCTTCTGTACTATACGCAGAGATTGATAGGATCGACCCGCGTTCAAATTAAACATCGATTTGTCACAACGCCGTCGTTTTTACAAAAATTCCATACTTTAATAAGTGTGGTCTTACTGTTAGGATTAGACTATCTCGTTATACAAAAGTATGATAAAATCCTTTTTGATCGCGAAACTATCTACTATTTGAGTATATGTGTAACGGGATTACAGACCATAACATTCTTATGCAATATAATTAATGTGCGTTTTATAAACGGAGATGCTAATGTTGAATTGTTAGTCAATCTGCAGCAAATAGATAGGCGTATGAATATA…	1227	MKNLKENIKIEYLSKDILDEEFMKSFSLLYYTQRLIGSTRVQIKHRFVTTPSFLQKFHTLISVVLLLGLDYLVIQKYDKILFDRETIYYLSICVTGLQTITFLCNIINVRFINGDANVELLVNLQQIDRRMNINRNKSITTLLVKTNVISLVVVLIMFITLLGVASAKGTAAFWPYTGIAYSQFSFVIELISCSNMFMYFYVRARFINSIIKNYIDQKGTQEILYSKERFLSSYFASKVFMRRLAAGSHNFVSSDTDVYLKQLLEGFFKFQDIYKFQVFMFCCKLVASALLTFEFLLYAVQNDTVGLWDSLTPSFFTVIDLVMAILLGVRCEVFIREVKETKRLVITVMSRHYDGRLREKSKRMLKLVEETPPHFSVYDMWQLDANVLLQMFMLVTGLI…	408	Type 1 Bitter Receptor	Y	NP_001124346.1 gustatory receptor 45 [Bombyx mori]	0.38	1e-96
HarmGR110	scaffold_93	666924	667718	-	ATGATTTCTCTCAAATCTGTTATCACAATAAAAACTTTAATGGCGATAAGACTGGGAATCAGCGGGCTTTACTTTCCAATAACATCTAATAAAATAATTTCACTCTTGTTGAAAATATACTGTGCAATTTTCACTATAACGGTTATGTACTATATTTTAACATGTACTTATGGATTGCCATTTCGATATAATTTAACCTCATATTCTATATTAACTATGTATTTTGCAAATGTAATCCACACTGTATTTCATAACGGAGATGGAGAATACTTAAAAAACTTTTTTGTTGCAATTAATAAAATAGACCTCGCGATTGGAGAGAGACCTGATGATGAAATTAAGATTTCACGTTTAATATTTATAGTTGTATTTTTGGTTATGAGAACGACTGGTATGGTC…	795	MISLKSVITIKTLMAIRLGISGLYFPITSNKIISLLLKIYCAIFTITVMYYILTCTYGLPFRYNLTSYSILTMYFANVIHTVFHNGDGEYLKNFFVAINKIDLAIGERPDDEIKISRLIFIVVFLVMRTTGMVIYCQSEYKKYCSLLRSLLLAGLFVSIAGQWCHTSYIMMFESVYHRMRLLRKRFENRLSASRQFEADEKVMENQLRQCLDIYKNLLGVTGLYGARIKIMVITQLFIYVHIFLAKMYILKKNLLIDLKIELIT*--------------------------------------------------------------------------------------------------------------------------------------…	264	Type 3 Bitter Receptor	Y	DAA06396.1 TPA: gustatory receptor 64 [Bombyx mori]	0.25	3e-05
HarmGR111	scaffold_37	1645745	1646443	+	ATGTCTCCTGCTAGATTCCAAAAGATTTCGAATAATCGCCTTGAAAGAGACATGTACAGAACAGCGTACTCTTTTAATCTCCCATTTATAATGTTGCTCGCATCAAAATACCAATTTAAGTACGATCGTATATATCCGAATGGAAAAAAGTATCTGTTATTCAATTTCGTGTACATGCTGTTCATGAATGGTCTCTGTATTTACCAATGTTACTCCGTGGAAATGAACAGTGACCGTATAAACTTTTTGGGAAAGATTGCTATAGAAATTTCTATTAACTTCTATATCGTCACCTACTTTATAGGTTTCACGATGATGTTCATCACAGACTTTGTTTTTAAGAACAAGTACGTCTTATTTATTTTGAAGATTCAGTCTATCTACGTTGAAATCGGTTCC…	702	MSPARFQKISNNRLERDMYRTAYSFNLPFIMLLASKYQFKYDRIYPNGKKYLLFNFVYMLFMNGLCIYQCYSVEMNSDRINFLGKIAIEISINFYIVTYFIGFTMMFITDFVFKNKYVLFILKIQSIYVEIGSRSIITSFITWNWIYLLLTIAINILLHGLFYSNYNERAFDVSIYIIRDFHLIVLDINVVLAIRIIVLLRKFIESWIQYISVKNDEADNALYCRELFGIYVKILNAYSLYEKLFQLMKPIIAILKVLLLVKDLGLIIVHSEQCEKFYMAVTKSESVCIQLIKNGHFTKYQKRLYKNVIRRNRVFSKMSACGLFDIDATLPIRFTEALTHYVIVLLQFNYL*-----------------------------------------------…	233	Type 3 Bitter Receptor	Y	XP_013183217.1 PREDICTED: uncharacterized protein LOC106128971 [Amyelois transitella]	0.29	3e-17
HarmGR112	scaffold_5	252307	253149	-	ATGTTGTTCAACGGGCTACCTAATACAAATGTTAGTGTCAACAGGAGTTCAAAAGTTGTGCCCATTACTGTGAAACCTACACAAAGAAATAATTATGTTCCGTCAAAAACTGTGTCAGCGATACAAACTATAAAATACCAAGTATGTACCGCGTTAGTATTTGGAATAAACAGATTGTACTTGTTCAAACCCAACACATTTGTTCTACTTCTGAGTTATGTGTACACAATTTTCTTGCCTATCTTGGTCTGGGATATAATGTTTAATGCTGACGATTTATCTGCTACATACTTCGTCTTCAAATACACGTGTTGTATTGAATACGTTTTGCTTATCAGCATTTCTGTTTTCACCAGTCGAAGCAAATTGGTGAACCTTCTGCGTGATCTTGATAAGTTT…	846	MLFNGLPNTNVSVNRSSKVVPITVKPTQRNNYVPSKTVSAIQTIKYQVCTALVFGINRLYLFKPNTFVLLLSYVYTIFLPILVWDIMFNADDLSATYFVFKYTCCIEYVLLISISVFTSRSKLVNLLRDLDKFDSLLNIRKDLKVIDSGYISVFWFCGCFIYSLCEYICCYFYLTVFIDRSVYCLYVMMLAHDCEQILFFVLLRTIYTRLRVIKAHVLKVFSAENRTNNYRRKLDKVEALSNNAQLDISSLHRVYDLLHKCAEQLNSIMSLSVSFEELFAN*---------------------------------------------------------------------------------------------------------------------…	281	Type 3 Bitter Receptor	Y	DAA06387.1 TPA: gustatory receptor 50 [Bombyx mori]	0.37	4e-46
HarmGR113	scaffold_15	600064	600879	-	ATGAATTTATTCTACGTATTAATTTTCTGCGAAAACTTCATGTGCGTGTACAGAAACTATTTCGATATAAATAAGTACCAGAGAATTGTAGCAATCACGCGCATTATTGTTGAATTGACCTTGTCAGTTGTAATAACTGCACACAACGTTCTATTGACGAAAGCAGTCAACTATGAGTCCACTGAAAAAGATGTCTTACTAACAATGCTTTTCCAAATACTAACATTGTTTAAAAGTATTGTAATCATAATTGGCGGAATAATGAACTCGGAATCATTTAAACAATTTTACGAGAATCTTCGTAAATTGTATCACTGCTTCGAAAATGACGTTGATTACAAAATGTTTGAGAAAAAATTGCGCATCAAAAGTTTGGTTGGATTTTCAATCTTCACTTTC…	819	MNLFYVLIFCENFMCVYRNYFDINKYQRIVAITRIIVELTLSVVITAHNVLLTKAVNYESTEKDVLLTMLFQILTLFKSIVIIIGGIMNSESFKQFYENLRKLYHCFENDVDYKMFEKKLRIKSLVGFSIFTFMSLVQMFGKIFQYYFLGTYQLTEIIVLVLYELWVDMRYSLEHVVVFCAISCISDFLKCLNISVNKVLMRFSEQPSLEPNSNEENVNLPEKVNNWTEKYQKIMACCKNISLCYQELVSNHHLPSLFMTRLGSASSLTACS*------------------------------------------------------------------------------------------------------------------------------…	272	Type 3 Bitter Receptor	Y	DAA06390.1 TPA: gustatory receptor 56 [Bombyx mori]	0.25	3e-05
HarmGR114	scaffold_15	365339	366034	+	ATGTCTGAAATAAAACTGTTAACATATTTGTTGCATATAGAGAATCTCTTAGGAATATACAGGATCACCAACCACCACAAAAATGTGAAAAAATATCTTATTACAATTCAGATCTTCTTAATTTCTTTGTTGTATACTTCAGTTGTGGTCGTGGAAATAGATCTTAATATCCGAAGAGTTGATGGTGATGATCATGAAATAGATGATATTTATTTAATTTTTTCTTCGTCTTGGTATATAAACTTTTTGACTTCGCTCGCAAGCAGTGTTTACTACAGAAGTGCATTCGAATCGTATTATGAAAGCATAAATCGTGTCTATGATTGGTTTAGAAGAGAGAAAAGCAACGTTACATCGATGACAAAATTCCAATGGTGTACTCTAATGTTCTCCTCATTT…	699	MSEIKLLTYLLHIENLLGIYRITNHHKNVKKYLITIQIFLISLLYTSVVVVEIDLNIRRVDGDDHEIDDIYLIFSSSWYINFLTSLASSVYYRSAFESYYESINRVYDWFRREKSNVTSMTKFQWCTLMFSSFTMFFNLFQPVEALFKYDFTYPLFVAYILLTVSFLKITLLFEHFVLFSIIILIVRVLKCLNHLVNAAEKRLRSQISDSECEIATKQIQEWASLYTDLANC*----------------------------------------------------------------------------------------------------------------------------------------------------------------------…	232	Type 3 Bitter Receptor	Y	HarmGR123	0.79	1e-50
HarmGR115	scaffold_15	603526	605564	+	ATGACTCCAATAAAACTGTTAAACTATTTATTATTCGTAGAAAATATACTAGGTGTGCATCGAAAATATAACATCCAAAATAAGATAAAGAAATATTTAATTATTTTCCAAATTGTGATCCAAACAACTTTTCACGCAATAACGTTAATTAGTGAAATATATTTGTTGTTTAAAGAAGAGAAATGGAAGAATTATATTGATATAAATGTTATTAAAAGTTGTTATGCGGTTACTGCTCATATAAATGCTATTTCAGCTGTTTTAACTGGCATATGTTACAGCCAGTCTTTTCTCTCATATCTGGATAGCATCACTCGAGTGTCCGACAGTTTTCAAGACGACAGAAAATTGGCGAAATCTTTAAAGAAAATGTACTATCTCAGTATCAGTCTTATGTTC…	1140	MTPIKLLNYLLFVENILGVHRKYNIQNKIKKYLIIFQIVIQTTFHAITLISEIYLLFKEEKWKNYIDINVIKSCYAVTAHINAISAVLTGICYSQSFLSYLDSITRVSDSFQDDRKLAKSLKKMYYLSISLMFLSISFVMYRVKEYLKRFSYMHPLIVVPVVVSQFFIRSTLIVQPLILFTIIMIVAHLFRSFNYFISVVNKRARSVDSLSEENDITREEIQNWVELYRDLENSCENVAIFFGHQYFFTLTMSISNSIMMVYHVGCSVLLKAITPDLRRMVIGLLNYVAWSMLPVISGQVVRNQAVKCHREFARLYNTVVIDPSEEKGKLIKDFIRVIKKKPLDIKLLSKLPIGMYMLPAMLTMGVNYAIMVLQINHII*-------------------…	379	Type 1 Bitter Receptor	Y	DAA06390.1 TPA: gustatory receptor 56 [Bombyx mori]	0.25	3e-21
HarmGR116	scaffold_15	610497	611231	+	ATGTCTTCAGCAAAACTGTTCAAGTACTTACTAGTTTTCGAAAATATATTAGGAATATACAGGAATTATGGAAATAAAAACAGAAAAGTGAAATGTTTAATTATTTTTCAAATTTTAGTTCAGACAATATATCATATTATTAATGTTTCTGGTGAACTGTATTACTTGTTACAAAAACGTTTGAGTACACAGACGTTCATTGAATTGGGATTCGTTTTATCCGCTAACATAAACGCCTCGGTGACCTTAGTATCAGGCTTCTTATACAGCCGCGAATTCCAGAAATTTCATAGGACCATAAGTTTAATTTCCGAGCGTTTTAAACACGAAAAATCACTAAAGAGATCATTAAAAACATTATTCTACGTAACAGGAATTATTACAGGATTCTTGATCACA…	738	MSSAKLFKYLLVFENILGIYRNYGNKNRKVKCLIIFQILVQTIYHIINVSGELYYLLQKRLSTQTFIELGFVLSANINASVTLVSGFLYSREFQKFHRTISLISERFKHEKSLKRSLKTLFYVTGIITGFLITSVILRAREVYVRHYSFSDALLVNFMFLPQLFTRLTLTYQLIITYVYVMVVVNLVKCFNSLISDGQRKVSRNTSVLVNCGCDVTKEQIQDWVELYQEFSNCCEDVTICHGWQASLFCICY*--------------------------------------------------------------------------------------------------------------------------------------------------…	245	Type 3 Bitter Receptor	Y	DAA06390.1 TPA: gustatory receptor 56 [Bombyx mori]	0.21	0.18
HarmGR117	scaffold_15	577756	578511	+	ATGGCGGATCATTTGATAAACCTTCTAACCAAAACTGAAACGATAATAGGGATCTACAGAAATTATGATTCTTTGTCTAAAAAGCAAAAAATCTTGTGTAAACTTCGTATATTTTTTGAAATATTATTTGTTTTTTCTATTGCCACTTATAATGTTTTGGTCTTAGAAAACTTTCTCTCAACGAGAATTTTTCATTATATGATGATGTATCATATTTCTAATTTTCTCGGTGGCCCTATCGTAGCAATAAGCGGTATTTTGTGCTCCAACACCTATAAAAATTTTATTGATAACTTCATGACCATGGATATGCACTATCAAAAAAAGTCTGCTTATGTAAAGTGTTTAAAAAAAATGAAGATATTGTTCGTCGTCACATGCATTATTTCATGTCTTTCG…	759	MADHLINLLTKTETIIGIYRNYDSLSKKQKILCKLRIFFEILFVFSIATYNVLVLENFLSTRIFHYMMMYHISNFLGGPIVAISGILCSNTYKNFIDNFMTMDMHYQKKSAYVKCLKKMKILFVVTCIISCLSIVFFLITKITARFFIHHHYVNIGFVLMLVVAVFVQQRFFLEHTLMYIFIRMIQNVLRCLNDCMLDAQVGYNDMTRSGQSDSREWRPLLTAEQVQLWAEHYKCLLICSKNLSICFRSQVI*--------------------------------------------------------------------------------------------------------------------------------------------------…	252	Type 3 Bitter Receptor	Y	DAA06391.1 TPA: gustatory receptor 57 [Bombyx mori]	0.28	0.015
HarmGR118p	scaffold_15	376178	376624	+	ATGACGAAAATTCAATGGTGCACTTTAATGTTCTCCTTATTTACCATGTTTTTTAATGTGTTTAAACCGGTGGAGGCAATTTTCAAATATGGATATGGATTTGCTCGTCCCTTATTTATGGCGTATGTTTTATTTTCTGTATCATTTTTGAAAATTACGATGCTGTTCGAACACTTCGTACTGTTTTCTATTATTATTCTGATAGTTCGTGTCGTGAAATGTTTGAATCAGTTGGTTAATGCCGCTGAAGAAAGTTTAAGGTATCAGACTTTCGATAGCGAATCCGAAATTACTACAAAGCAAATACAGGAATGGGCGAGTCTATATACGGATTTAACAAATTGTTGTAAAGAAGTTACTCAATGCTTTGGTGGTTTGGTAATTTTTTTTCAATTGCTG…	450	MTKIQWCTLMFSLFTMFFNVFKPVEAIFKYGYGFARPLFMAYVLFSVSFLKITMLFEHFVLFSIIILIVRVVKCLNQLVNAAEESLRYQTFDSESEITTKQIQEWASLYTDLTNCCKEVTQCFGGLVIFFQLLYSSVGANSHNVDSLTSLVLAPFWQA-------------------------------------------------------------------------------------------------------------------------------------------------------------------------------------------------------------------------------------------------…	149	unknown	N	EFA10774.1 odorant receptor 86 [Tribolium castaneum]	0.3	7.2
HarmGR119	scaffold_15	595941	596735	-	ATGATAGAAGACAAAGTAATAAAAACATTTGTGATTAGTGAAAATATAATGGGTGTATGCAGAAATTTTGCCGCTCTTACAACAAGTCAGAAGATTTTTTCAATCATCCGCATTGTCGTCGAAATATCAGCTTACATAATTATCTATTCGCTATTTTTTTTGGATAAGTGCAATCATGTTCTTATTGAAGGCGGACATTTTTTGAGCTTAATGATGATTTACCATCCCGTAAACTTTGTTTGTGGCTCCATGATTTTATTATGTCCCGTATACAACCCATGTGGTAACAAACTTTTCATAAAAGAATTTACCATGGTCCAATGTGAATTTCGTCATACACCTTTTTATGCTCAAAGTATGAAGAGGGTGAAATCATACATCATTACATGTATAACATTT…	798	MIEDKVIKTFVISENIMGVCRNFAALTTSQKIFSIIRIVVEISAYIIIYSLFFLDKCNHVLIEGGHFLSLMMIYHPVNFVCGSMILLCPVYNPCGNKLFIKEFTMVQCEFRHTPFYAQSMKRVKSYIITCITFFSIIVAIVLYTKVLLVFEWSTFGPQSLYIGLITIEIIFEIRQTVESVTIFSYITLLQYHLKTINSCIASVVAQYDPLEARSDSQTNNDHLTVDRVQYWADTYEKISNCSKLLSQCFSTQVNFGLNSILLFIY*-------------------------------------------------------------------------------------------------------------------------------------…	265	Type 3 Bitter Receptor	Y	DAA06390.1 TPA: gustatory receptor 56 [Bombyx mori]	0.22	0.05
HarmGR120	scaffold_15	582945	583709	+	ATGAGTTTACTAAATAATTTAATTAAATCCGAAAATTACATGTGCATCTACAGAAATTTTATGTTGATGAAAAATTATCAGAAAATAATCGTTTTAATTCGTATCTTTTTAGAACTGTGCGCCACTATAATTATTATTACGCATAAAATATTCTTTCGGGACTTAGGAAATGTAGTGTCATCGCTTTTATTCGTACCGTACTGTTATCAAGCACTAGTGTTATTAAAAAACCTCGTGATTGTCGTTGGATCTGTTCTAAATTCGAAATCATTTTTAATCGTCAATGAGAAAACCAGAGTTCTCCACAACCGGTTTAGAAACGAGCCTTCTTACTCGAAATCCGTGAAAATCCTCAATTTGAAATGTTCAGTGATCTCTATAGCATTCTTAATACTTGTT…	768	MSLLNNLIKSENYMCIYRNFMLMKNYQKIIVLIRIFLELCATIIIITHKIFFRDLGNVVSSLLFVPYCYQALVLLKNLVIVVGSVLNSKSFLIVNEKTRVLHNRFRNEPSYSKSVKILNLKCSVISIAFLILVFIVIIIRIYIISFNKDRFNKGRVVIIILFEAWVDVRFMLEHLVIYTVITLIYDFLKCLNNYVYEDLKKYNIDTKDEEVHLDEQFNETADKLTVWTEVYQDILSCTKNTSICFNELVIKYEFI*-----------------------------------------------------------------------------------------------------------------------------------------------…	255	Type 3 Bitter Receptor	Y	DAA06390.1 TPA: gustatory receptor 56 [Bombyx mori]	0.22	0.0007
HarmGR121	scaffold_15	580463	581203	+	ATGCTAACAAAAATCGAAACTATATTAGGTGTCAACAGAAATTATCCATCCACGTCTAAAACGCGCAAAATACTTTTCGAAATACGTATCGTTCTCGAAGTATTGTACATAATCGGCTTTATCTACACTTACAGAACTAAAATAAAATTTAAAGACGGCCAGTTTTATTTGATGGAAATATTTCACCTTGCAAATTATCTTAGCGGTCCTATAATTATGATAAACGGCATTTTAACTTCTCAACAATACAAAAGATACTTAGAGAATTTCATACCAGTACACGCTTACTACATCAAAGAATCAAAATACGCGGAAAAAATGAAAAAGATAAAGACAATTTTTATTATTGTTACTTCGATATCTTTCGCAATAAGCTGTGCTGGATTCTTAGTGAAATAT…	744	MLTKIETILGVNRNYPSTSKTRKILFEIRIVLEVLYIIGFIYTYRTKIKFKDGQFYLMEIFHLANYLSGPIIMINGILTSQQYKRYLENFIPVHAYYIKESKYAEKMKKIKTIFIIVTSISFAISCAGFLVKYYNRYVQNQEITFLVTIFLLSALLVHYRFMLENGVMFTHMAMLRNLLKCLNDCILDAQVGYSYFVQSGRSDRNEWRPLLSEEKVQLWASQYMSLLNCSKNLSVCFRAQVREPQIQ*-------------------------------------------------------------------------------------------------------------------------------------------------------…	247	Type 3 Bitter Receptor	Y	DAA06390.1 TPA: gustatory receptor 56 [Bombyx mori]	0.22	0.001
HarmGR122	scaffold_15	362485	364154	+	ATGTCGTCTGTAAAATTGATAAAAAATCTATTATTTGGAGAAAATATGTTGGCTATATACAGAACTTATGATTGTCAGAACAGATTAATGAAATGCTTCATTATTATCCATATTCTTATACTGATTTTGTTGAATACTTTCATAGTGTCTCTTGAACTGTATTATTTATTTGATTTAGGTGAACCTGATCAAATGAGTGTTGTGTTCTGTGGATTTTCAATAGCTTCGTACGTTAATACTTTATCTTCTATCATGTCTGGCATCTACTTTAGCAGTGGCTTCTTATCATTTATGAAAAGCATCACATTTATCTCCGAGTCTTTCAAAAACGATACGATAGTCATTAAATCTGAAAAGAGGTTACGTTGGTTTAGTCTTCTAATCCTCACATTCCCGTTT…	1143	MSSVKLIKNLLFGENMLAIYRTYDCQNRLMKCFIIIHILILILLNTFIVSLELYYLFDLGEPDQMSVVFCGFSIASYVNTLSSIMSGIYFSSGFLSFMKSITFISESFKNDTIVIKSEKRLRWFSLLILTFPFGLFLIRLQEVLKKFKDLNLMILIPIVVSQTFTRMTLLYQPIVFFIVISTVVIYFKCLNRLISIATDSLKICRLRSGLHGECDLGRDQIEGWVELYRDLANCCEKVSICFGRQFSFSLVLTMSNYILLLYQICYMNTYHIPNDFEFKKIILVIISYIIMTMLPIFAGQLICNQELKCHRVLSRLYNTMLIYSNEAEVKLVKDFIRLMKKYPLDIKLMNKLPAGMYMVPAILSFAVNYTIVMLQFHHVI*------------------…	380	Type 1 Bitter Receptor	Y	DAA06390.1 TPA: gustatory receptor 56 [Bombyx mori]	0.28	8e-22
HarmGR123p	scaffold_15	373717	375030	+	ATGACAAAACAACAATGGCGCACTTTAATGTTCCTCATATTTACCATGTTTTTTAATGTGTTGAAACCGGTGGAGGCAATGTTCAGATATGAATTTACTCATCCCTTATTTGTGGGGTATATTTTGCTTTCTGTATCATTTTTGAAAATTACGATGCTGTTTGAGCACTTCGTACTGTTTTCTATTATTATTCTGATAGTTCGTGTCGTGAAATGCTTGAATCATATGGTTAATGCCGCTGAAGAAAGTTTAAGGAATCAGATTTTCGATAACGAATGCGAAATTGTCACAAAGCAAATACAGGAATGGGCGAGTCTATATACGGATTTAACAAATTGTTGTAAACACGTGACTCAATCCTTTAATTGTTTGTTATCATTTTCAATAATGTTGTCGATA…	783	MTKQQWRTLMFLIFTMFFNVLKPVEAMFRYEFTHPLFVGYILLSVSFLKITMLFEHFVLFSIIILIVRVVKCLNHMVNAAEESLRNQIFDNECEIVTKQIQEWASLYTDLTNCCKHVTQSFNCLLSFSIMLSISHFVLLTYEIIYTIYRKGIIITDDLLQISFVILADTAVMTMPMIAGQLLLNQGVKLHRLLARLYNVLIIRPEDSEAKLIKDFLRLLKKKPLEVRFGSNYQAGMSLLPVMLMMSVNYLVILLQFNHVV-------------------------------------------------------------------------------------------------------------------------------------------…	260	Type 1 Bitter Receptor	N	DAA06391.1 TPA: gustatory receptor 57 [Bombyx mori]	0.3	6e-14
HarmGR124	scaffold_15	590144	590995	-	ATGATAAAAACGTTCTTATTAGCTGAAAATATAATGTGTGTTTACAGAAATTACGTTTCCTTCAGTGGTTACAAGAAAGTGTTGATTTTAATTCGTATAACCTTAGAAATAATCTGGATGTTAATTACTATATTAATATTTGTATGGCAAGTTTCGGAACAATTTAGTACACGGAATCATTTTTTATACTTGATGGGAGTATACCATCTCACGAATGCACTTTGTGGCATTGCGCTTGTTATATGTGGTGTACAATATTCTGAATCTTACAAACTATTTTTAAATAACTTCGAAGTCATCCGCCATGAATTTCAGAACTCACCAGCATATACGAAAAACATAAAAAAATTAAAAAGAAACCTAACAATTTTAATAGTATTTTTTGCATTTGTCAGTATA…	855	MIKTFLLAENIMCVYRNYVSFSGYKKVLILIRITLEIIWMLITILIFVWQVSEQFSTRNHFLYLMGVYHLTNALCGIALVICGVQYSESYKLFLNNFEVIRHEFQNSPAYTKNIKKLKRNLTILIVFFAFVSIIDFFFKLRANMITWRQNHIKITFLTLLFTLVYIEIRKILVNSIHYANITILRSTLESLTDRVSEIREKLSKPGMSDRSYKLTVAIVDEWAVNYQKVLISSKLLSECAGCQVICTFFLICVLFYLYLCCLKSICFYFGYCLLLFFYPVHNVV**-----------------------------------------------------------------------------------------------------------------…	284	Type 3 Bitter Receptor	Y	DAA06390.1 TPA: gustatory receptor 56 [Bombyx mori]	0.22	3e-07
HarmGR125	scaffold_15	593325	593927	-	ATGGTTTTGTACCACAGTAGCAACCTCCTTTGTGGATCAATGATAATACTATGTGCCATCTGCTGCGCTGGTTCTCACAAGTTATTCATAAACAACTTGAAAATTGTTCAACGCGAATTTTGGTACACACCAACATATATTAAAGGCATGAAGAAGTTAAAAATATACATAGCAGTAACTACAACATTTTTTAGTTTAGCTGTTGCATCAGTTCTTTATTCAAAATGCCGGAATGCGACGATTTGGATGACACCAGACATTATTCTTTGTTACATAGCCTTATTAGTGATAGAAATTTACGTAGAAATACGACAGATTTTAGAAAGTATTATAATATTTAGTTACATTAGTATGCTACAATATTCTTTGAAATGTTTAAATGTTGATGTATTGGGAACT…	606	MVLYHSSNLLCGSMIILCAICCAGSHKLFINNLKIVQREFWYTPTYIKGMKKLKIYIAVTTTFFSLAVASVLYSKCRNATIWMTPDIILCYIALLVIEIYVEIRQILESIIIFSYISMLQYSLKCLNVDVLGTRKQYNRLGIFLYVELKSSNFLNVQVEEWAAKYQNILVCSKLLSDCFSNQVSWYNSIKITLQTKQLADW*-----------------------------------------------------------------------------------------------------------------------------------------------------------------------------------------------------…	201	Type 3 Bitter Receptor	Y	HarmGR119	0.44	1e-38
HarmGR126	scaffold_139	370288	370992	-	ATGCTTTTCACATCTAAGTTCTCCATTGCGTACAATTGCATCAGGCCCCATCGTTTCTTTTACTACGTGTTTTCCTTCATTGGTGTTCTCACATTTATACTTTACCATCTACAACGCCTTTTTAATGGTAATTTTGCTACCTATAATTACCTCTCTTTAGCTGCCACTCTAAACGTATTCTTTGTTGTGATACCCTTTCCCATTTTTTATACTCTCAACGTCCTCCAAAGAGAAGATAATGTTGAAATCATTCTAAAGATTCAAAACGCTTTGAAGATTATCAACTACAAGCGCTATATGATCAGGACATATTGGAATTGGTTTTACATTATAAGGCATTTGATTGCATATTTAATTATTGTGTGCATAACTCGGAATAGTCAAATAGCAATATATTAT…	708	MLFTSKFSIAYNCIRPHRFFYYVFSFIGVLTFILYHLQRLFNGNFATYNYLSLAATLNVFFVVIPFPIFYTLNVLQREDNVEIILKIQNALKIINYKRYMIRTYWNWFYIIRHLIAYLIIVCITRNSQIAIYYYTLNYVDVNVIYGVIMIELIRDGVIIWVSEVEHYSKLCLDLNEETYNKTMKKLFHAYISLMEAFDIFKGLFQYSVSFYVISWQICFTRDHLAPVGLHSLSEG*-------------------------------------------------------------------------------------------------------------------------------------------------------------------…	235	Type 3 Bitter Receptor	Y	AJD81605.1 gustatory receptor 12 [Helicoverpa assulta]	0.25	0.0007
HarmGR127	scaffold_350	105187	107226	+	ATGTCTGGTGCAGAATCAAGTGTAGTTATAAGAATCATAATAGCAGTTAGGCTTCTATGTGGTTTTTATACTAAAGTTTCTTCGAATAAAATAGTGGATGCGCTAGTTAGGGCTTACTGTGTGATTTTCAGTATGACAGTTTTCTCTATCTTATGTACAGTATTTTCAAGAGTCCCGCTAATAAAAGTAACCTTTATGATTACTTTTTCACTGATCTACGCTTGCAATGTTATTTTAGACCATTGTTTTTACGGTGATAAATTCTTCGAGTTTGTTCGGAAAATGAGACATATAAGTATTTCACAAGATTCACGGTTACGTCACGTTAAATTACCTATTACGATGTTTTTAACAATTTTATTATTCTGTTCAAGATTATTTTCGCATTTAAAATACATG…	1056	MSGAESSVVIRIIIAVRLLCGFYTKVSSNKIVDALVRAYCVIFSMTVFSILCTVFSRVPLIKVTFMITFSLIYACNVILDHCFYGDKFFEFVRKMRHISISQDSRLRHVKLPITMFLTILLFCSRLFSHLKYMLENKYVIHMISMQSLGLAYDLIQLVSVLPRILMFELIWRQMIILRKQVQQDLSSIRRFEAGEELLKNKLKVFSNAYKNLLNSTREIDSASKLLVRNAILIEIAIKFVVIISPALLAEMVNSEIDKMKLCIVKQLLVCHGDSTRDAIEDVMLYLKQNPFKYTIWRLFTLDMTMLYLKQNPFKYTIWRLFTLDMTLILSFIGVFTTYTVALVQFTHFFV*------------------------------------------------…	351	Type 1 Bitter Receptor	Y	DAA06383.1 TPA: gustatory receptor 27 [Bombyx mori]	0.24	8e-13
HarmGR128	scaffold_350	136104	136787	+	ATGTCTATTACAAAAACAGATATATTTACAAAAATAATAATCGCCATTCGGCTTATCTGTGGCTTTTATTACAAAATCAGTACAAATAAAGTAGTTAATGCATTAGTGAGGGCTTACTGTGTATCTATTGCTACTACAGTTATTGTTATAATAATATATGAATGGTTTATCAGCTTAGATCGGTCGGCGGTAAAGATTTTAGTTTTCTCTTCCACTTTATACTCTCTAAATATATTTGTAGATTTCTGTTCAAATCGCGAAAACTTCATGCTATTCGTAAAGTATATAAGACAACCTATTTCACAAGATATGCAGTTGGTTGTTAACACACCAATCACAGCGATTTTGTTAATATCTACGTTATGTTTAAGAGTGTTTTCACATATAAAATATCAATAT…	687	MSITKTDIFTKIIIAIRLICGFYYKISTNKVVNALVRAYCVSIATTVIVIIIYEWFISLDRSAVKILVFSSTLYSLNIFVDFCSNRENFMLFVKYIRQPISQDMQLVVNTPITAILLISTLCLRVFSHIKYQYDNGIWFAFISEETLMLVLDILQYVSISQKMMMFELLWRKMAALRNHLERDLSSARRYETREDLLKNKLKACVDIYNNILNSTREIDAQTKFLVIN*--------------------------------------------------------------------------------------------------------------------------------------------------------------------------…	228	Type 3 Bitter Receptor	Y	DAA06386.1 TPA: gustatory receptor 33 [Bombyx mori]	0.26	0.74
HarmGR129	scaffold_139	341308	342081	-	ATGATCCAAAAGAACTACGTTGATAAAGATTTGCAATCCATGCTTTTACCTTTAAATCTAATGCAAAATATTATGTTCTACCCAAAATATAGCATTTTCAATAATTGTATTGTTCCTAACAGTGTTTTATCAAAGGTCGTGGCGCTGTGTTCCACAATGGCGTTTGTGTTAATTCACTTATACCGCAGCTACAATTTGTATTACAACCAAATGATTAGAGAATTCGTCAATATTCTTTACATTACTTCTTACTTCGATATCATTCTCAGCTGCATCGGTTTTGCCATTAACTTCATCGTCAGTATCTATCAAACCGAAAATAATGTGTTGTTCATTTTGAAGTTTCAAAAAGTGCACAGATTTCTCAACGATAAAAATCTTTTCAATCGCTTTGTGTTC…	777	MIQKNYVDKDLQSMLLPLNLMQNIMFYPKYSIFNNCIVPNSVLSKVVALCSTMAFVLIHLYRSYNLYYNQMIREFVNILYITSYFDIILSCIGFAINFIVSIYQTENNVLFILKFQKVHRFLNDKNLFNRFVFMNWLILVLLFSFVIFIMSSFFLYMEVPLPDFFCGLAAFCFDINIIYALRLIKLLEDKVKLWNFEAQHLLQIYHSNIESHCQRMFEAYFNILECYNLYKYSFQLMVCMYGPESLFLRYFLFHHLRC*--------------------------------------------------------------------------------------------------------------------------------------------…	258	Type 3 Bitter Receptor	Y	AJD81605.1 gustatory receptor 12 [Helicoverpa assulta]	0.4	1e-41
HarmGR130	scaffold_139	358495	359313	-	ATGTTACCTTCACTAGAAAACAGTTTGGAATCGCCTGAAAATGTCCATACAATTGAGAGTATATCACCAGAGGCATCTAATGAAGAAACAGTTAATAATAAAATAGATAAAGACTTACAATCAGTACTAAGACCTTTAAATTTAATGCAAGCAATTGTAATCTGCTCAAAATACAGAATCAGTGATAACAAAATTAAGCCCCATAGTCGCCTTTATAACTGGCTTGGATTCACTTTAGTAATAGCGTTTCGAATACTATCGATTCATAAATTACTTACTTCCAATTATCCTTCGAACGTCTCAAGATTGGTTGCCTTTCTTTACATGATCAATATCTTTGACTTTGTTTTCAACGCTATTGGGTTTTTCCTGAACAGCTATGTTAATATTATTCATAGA…	822	MLPSLENSLESPENVHTIESISPEASNEETVNNKIDKDLQSVLRPLNLMQAIVICSKYRISDNKIKPHSRLYNWLGFTLVIAFRILSIHKLLTSNYPSNVSRLVAFLYMINIFDFVFNAIGFFLNSYVNIIHRYNNVWLVLKLQHIHRILNINSKNLQMLIIYNWISAISIYIVFIMYMCYISLFFPVFSVFGTIVTFSTISFDINVIHALLLIKLLRQTLRMWILKLLDLKNTDTVSNDESLWTQMFDAYKNILDVYKMIEKLFKLMVSIFL*-----------------------------------------------------------------------------------------------------------------------------…	273	Type 3 Bitter Receptor	Y	AJD81605.1 gustatory receptor 12 [Helicoverpa assulta]	0.29	3e-20
HarmGR131	scaffold_139	415056	415814	-	ATGAAGTTTTACCGTAAAACTGAAACAAAAACAAATGTGCATCTTGTTTTTAATAATTTGTTAGACAAAGATGTGCAGTCGATATTTTTTCCTTTGAATCTCATGCACTATATTGTGTTCTGTCCTAAGTACACAATCAAAAACAATTTCATTATTCCTACCTCCTTCATCGTCAAGTTAATTTCAATCCTCGGTACACTTGTCTTTATTTCAGTTACCCTGTATCGAAACTATTATTTATTTTTCTACCAAGAATCTGTAACCATTAGCCCTTTTATGTACTATTCGTCATATTACGACGCTCTTTTCTATAGCTTTGGATTTTCAATGAATTGTTTATTCGGTATCTTCAAATCTGAACTGATTATTCGCTCTATCATGACGTTTCAAAACATCCAC…	762	MKFYRKTETKTNVHLVFNNLLDKDVQSIFFPLNLMHYIVFCPKYTIKNNFIIPTSFIVKLISILGTLVFISVTLYRNYYLFFYQESVTISPFMYYSSYYDALFYSFGFSMNCLFGIFKSELIIRSIMTFQNIHRYLNNESNTRRNIILNWTYVIVTFVGYFSIYTYFYSQLSNSYNLTNAFFLVSFDINAVLAIRSLNLLEDKISLWNVSICKNQELENVNDRNYAKKMYQAYVNVLECYETLKTLSRSFVST*-------------------------------------------------------------------------------------------------------------------------------------------------…	253	Type 3 Bitter Receptor	Y	AJD81605.1 gustatory receptor 12 [Helicoverpa assulta]	0.37	7e-18
HarmGR132	scaffold_139	360910	361773	-	ATGAGATCCCACACTAGACAAACATTTCGCCAGCATGGAATATTTTTTCCATTCGAAAGTATTTTGAACAATCAGCTTGACAAAGATGTGCAATCAATACTTTTCCCTTTGAATTTACTGCAGTTCATAGTGCTGAACCCAAAATGTCATATCAAGAACAGTTTTATAAACCCGAACAATAGTTTCAATAAGGTCATATTATTTTTTGGAATGATCATTTACGTCTCCGCTTACATATACAGAGTGTTAGAAATCACTCTTGATGTCAACTTGAGAGCGTATGGAACGCTTTCGTTCCTATACATTGCTTCTTACTTTGATTTCGCCTTCTACAGTACGGGTTTCATCCTGAACTCCATCATAAATTTTTGCAAAACGAAAGATATGGTGAATTTGATT…	867	MRSHTRQTFRQHGIFFPFESILNNQLDKDVQSILFPLNLLQFIVLNPKCHIKNSFINPNNSFNKVILFFGMIIYVSAYIYRVLEITLDVNLRAYGTLSFLYIASYFDFAFYSTGFILNSIINFCKTKDMVNLILMYQDVNRFLKDKSNFRWSVIRSWIYVALIIGFYVFTMLFMSVAPFHIVFNLIILISLDSNIIYTIILLKLLTEKVVVWNSAILKVHKNGCSTSYCTKMFDVYVDIFSCYNLIKDMFQQPVSLLKFFSTTFLIYYYEASKIFRLCYFVFRFYTKL*--------------------------------------------------------------------------------------------------------------…	288	Type 3 Bitter Receptor	Y	AJD81605.1 gustatory receptor 12 [Helicoverpa assulta]	0.28	2e-23
HarmGR133	scaffold_139	345944	346675	-	ATGCTTTTGCCTTTGAATTTAATGCAGACTATTGCGTTGTATCCAAAATATAGCATTTCGAATAATGTCATAACTCCCAATAGTGCTATATCAAATGTTTTATCGTTGTGTGCTACTATGGCAGCTACTGTTACTCATTTCTATGAGGGCTTCAAATTGTGTTACGACGCTGATGTTGTATTTAAATACATTGCTTCCAATATCCAGTACTTTGCTTCTTTCTTCGACATTTTTCTCACCTGCATCGGTTTCATTTTCTATTTCTTCATCTGCATTTTTCATTCGAAAAACAACGTGCTATTCGTTTTAACATTTCAGAAAATACACAGATTTTTGAACGACGAGAAAATATCTAAACGCTTTATATGTTGGAATTGGATAACTATGGCTGTTGTGTTC…	735	MLLPLNLMQTIALYPKYSISNNVITPNSAISNVLSLCATMAATVTHFYEGFKLCYDADVVFKYIASNIQYFASFFDIFLTCIGFIFYFFICIFHSKNNVLFVLTFQKIHRFLNDEKISKRFICWNWITMAVVFIFDIVVLTYFNLRLHLPLYTFVCCLFAITFDVSIYYALRLMKLLSDTIKVWNMEAQNLVRLRHSNINQPNCQKMFKAYSQILECYNLFERSFQQIVCILMFYFFVLEPSLL*----------------------------------------------------------------------------------------------------------------------------------------------------------…	244	Type 3 Bitter Receptor	Y	DAA06392.1 TPA: gustatory receptor 58 [Bombyx mori]	0.26	1e-12
HarmGR134	scaffold_139	364049	364798	+	ATGGCTGAAAAACACTACGTTGACAAAGATGTACAATCAATGCTTTTGCCTTTGAATTTAATGCAAACTATTGCGTTGTATCCAAAATATAGCATTTGGAATAATGTCATAACTCCCAATAGTGCTATATCAAATGTTTTGTCGTTGTGTGCTACGATGGCAGCTACAATTGTTCATATCTATGAGGTTTTCGAATTGTGTTACGACGCTGATGTTGTATTTAAATACATAGTTTCCAGTATACAATACTTCGCTTCCTTCTTCGACATTTTTCTCACCTGCATCGGTTTCAATTTCTATTACTTCATCTGCATTTTTCATTCGAAAAACAACGTGTCGTTCGTCTTAAAATTTCAGAAAGTGCACAGATTTTTGACCGACAGCAAAAGAAAACGTTTT…	753	MAEKHYVDKDVQSMLLPLNLMQTIALYPKYSIWNNVITPNSAISNVLSLCATMAATIVHIYEVFELCYDADVVFKYIVSSIQYFASFFDIFLTCIGFNFYYFICIFHSKNNVSFVLKFQKVHRFLTDSKRKRFIFWNWITMASLIIFDVAVLIYIHVKLHFPLYNLFCCLMSISFDVSMNYALRLMKLLSDKIEVWNMEAQNLRLLHHSNSDMHCQNMFKAYVQILECYNLFKCSFQQIVCITDVFFCIF*----------------------------------------------------------------------------------------------------------------------------------------------------…	250	Type 3 Bitter Receptor	Y	DAA06392.1 TPA: gustatory receptor 58 [Bombyx mori]	0.29	2e-15
HarmGR135	scaffold_139	371479	372282	+	ATGGAGTCTGCCAGACAAAAGACAACGAATAAAACGAAAAGTTGCAGTGTGTCCATCGCAACAATCAAGACCATTGACAAAGATATGCAGAGAATGCTTCTACCGCTAAACCTATTTCATAACATACTGTTGTGTCCCAAATATCGAATAAAAAATAACTTCATAAATCCAAACAGCTTCTTATCCATAATATTAGGATTATTTGGGTTAATACTGTCTATTTTCTCTTTCTGTTACCGCGTCTACAAGTATTATCGGATCAATCCCAAAAAATATGTCATGAACGTGATGTACGTCACGTCCTACATTGATTTCGTCATTTTTTCCATAGGAACGATCATCAACTTTAAAATCAATGTTCTTGAAACTGTGAGAAACGTGTCTTTAGTCTTGAAAATT…	807	MESARQKTTNKTKSCSVSIATIKTIDKDMQRMLLPLNLFHNILLCPKYRIKNNFINPNSFLSIILGLFGLILSIFSFCYRVYKYYRINPKKYVMNVMYVTSYIDFVIFSIGTIINFKINVLETVRNVSLVLKIQDIHRFLPGQNYFKCFTIWNWISIFSGVGFYTYMLIFTVLTFEMHIDGMLFGFTLLFIDVNIIYCIRLIKLINNKVDIWNRRALKMHQMDPIDNEDYCEKMFEAYMNILKCYDFYKDSFQLMVRNNLFHSSARYF*----------------------------------------------------------------------------------------------------------------------------------…	268	Type 3 Bitter Receptor	Y	DAA06392.1 TPA: gustatory receptor 58 [Bombyx mori]	0.26	9e-16
HarmGR136	scaffold_139	391280	392071	-	ATGTGTGGTAAACGTTATGAAATGAGAAATACAAGAAAAAGAATTATCTGTAGAAAAATTAGAGTACACAATTATAAGAACAACCAAATTGATCAGGACATAAAATGGATGCTTTTCCCTCTAAATTTAATGCAAATGATAACATTCTTTCCAAAATACTCCATCAGGAGCAACATTATCAAGCCAAATAGTCTTATATTGAAATTCGTGTCTTTAACAGCTACAATCTTATTCATTTCTGCTTTCATACATCGTCACTTTACCCTTCTTTCTAGGAGCAACATACATAGTTCGTCGTTAATATACACTTATGCAGCGACTGTCGCTTTCTGCCTCGGATGTATTATTAACTTTATCTACAGCGTCATCAAGACCCGTGACCAGATAATTTTCGTCCTC…	795	MCGKRYEMRNTRKRIICRKIRVHNYKNNQIDQDIKWMLFPLNLMQMITFFPKYSIRSNIIKPNSLILKFVSLTATILFISAFIHRHFTLLSRSNIHSSSLIYTYAATVAFCLGCIINFIYSVIKTRDQIIFVLTIQRIHRFLNNRNVYKHFVIWNWIYVIGLFIFYISAVTYFTIMLNLPIYSTYSSVILICHDVNLICAIRLMRLLQDKAVLWNDKIWFQENENGHHNNVCRRTFKVYVDILKSFNVYRTVFQIPVSKFMLNS*--------------------------------------------------------------------------------------------------------------------------------------…	264	Type 3 Bitter Receptor	Y	NP_001124347.1 gustatory receptor 60 [Bombyx mori]	0.28	2e-19
HarmGR137	scaffold_139	388556	389305	-	ATGGAGCCCAAAGGTCGTATTAAACGTATTTTCCGTAGATACATAGACAAAGATATCCAAAAAATGATTCTGCCTTTACAAATGATGCAAACTATTTGTTTAAATCCAAAATTTTCCTTAAAAAACAATTTTATAAAGCCAAATAATATTGCAAATAATCTTTTAGCGGTAGTTGGAGTTATTTTTTTTGTTTCTCTTTTGATTTATCGTATATGTGATATGATGTTAGATGAAAACTTGCGGAGATACCAAACAGTGAATTTTCTGTATTTCGCTACTTGTGTTGACTCCTTCTTCTACGGTTGCGGTTTTATCATGAATTTCATCCTTCACTTTGTTCACACCATGAACAATGTTAACATCATCTTGATCTTCCAAGAGATACATAGACACATTAAT…	753	MEPKGRIKRIFRRYIDKDIQKMILPLQMMQTICLNPKFSLKNNFIKPNNIANNLLAVVGVIFFVSLLIYRICDMMLDENLRRYQTVNFLYFATCVDSFFYGCGFIMNFILHFVHTMNNVNIILIFQEIHRHINDKASSNMAVFRNYVIVSMVFAFQTAASIYVYIVYMHPPWYVVCYVLVLISLDSNIAYSVCFMKLIADKLVLWNAKLLWSLQHGSHVMRCKKMARAYVQILNCFDVYKNIFELPVSIR*----------------------------------------------------------------------------------------------------------------------------------------------------…	250	Type 3 Bitter Receptor	Y	ALM26264.1 gustatory receptor 64 [Athetis dissimilis]	0.37	0.0003
HarmGR138	scaffold_139	376130	376999	+	ATGGCTATAAATATAGAGGATATATCGACACAAAACAATGTCGTTGAAAAAGAAGTACTATCCTTATTTAAACCGTTTCGTATGATGCATGCTCTATTCGTCACTGCTAAGTACAAAATAAAAGACGACGTAATCTCTGCTAATACTTTATTATACACTTGTATGTCGGGCTTTACTTCTATTGTAATCCTTGTCTTCTACTTCTTCTCCATTTTCCAAACCGCATTTGTATTTAAATGGGAAGGCTTGAACTTAGCCAAACAGGTCTGCAACATTTTTATTTATGCCATCTACTTAATGGGCTCTATGATGAACTTCTGTTCAGATATCATAAATAAGGATTTCAACGTGCTACTTGTCTACAAAATCCAGAGTATTTGTGAAACTCTTAAAATCAAG…	873	MAINIEDISTQNNVVEKEVLSLFKPFRMMHALFVTAKYKIKDDVISANTLLYTCMSGFTSIVILVFYFFSIFQTAFVFKWEGLNLAKQVCNIFIYAIYLMGSMMNFCSDIINKDFNVLLVYKIQSICETLKIKGKSLKNFIMINWIYVITLNVYHMWWIVFFSYAFSSSYLYYEVVTNYFYIIFDMNVLYGMRVMKIIRQPLQIWLEEVRNLNSVIDEDYEYFWNKMFKIYEETLETYQIFAKIFRSVVSKVNWRLLIILAYEICLKLILRNYLSCSLIRTSTIYFRCSL*------------------------------------------------------------------------------------------------------------…	290	Type 3 Bitter Receptor	Y	DAA06393.1 TPA: gustatory receptor 61 [Bombyx mori]	0.25	3e-06
HarmGR139	scaffold_139	385501	386268	+	ATGGTGACAGTAGAGGTTATACCAGTAAATAAAAACAAACAAATTATTGAAAAAGATGTTCAATCTTTATTTAAGCCATTCAATATAATGTTTGCTTTATTTTTTTGTTCCAAATATAGAATACGTAATGACGTGATCCATACAAATAGTTTGTTCTACAAAGTTGTCTCGGGTATCTGTTGTCTTGCAATTTTCATTGGCTACTGCATCTCCGTTTTCATTAAAATCTTCACAATTCACTTGGAAGGTATCAATTATTCTAAATTCTGCTACAATATCACAGTGTGCGCCTTATTTTTTTCTGGTTACACGTTAATCTACTACACACACGTTATTGAGAGTAATAGAAACGTGTTGCTCATGTACAAAATCCAGAACATTTACAAAATTGTGAAAACT…	771	MVTVEVIPVNKNKQIIEKDVQSLFKPFNIMFALFFCSKYRIRNDVIHTNSLFYKVVSGICCLAIFIGYCISVFIKIFTIHLEGINYSKFCYNITVCALFFSGYTLIYYTHVIESNRNVLLMYKIQNIYKIVKTRGVFVKNFIKYNWIGVAVVALYQLLWILFFTIAFASNYEYYEVIANYVYVIFDLTGLYCVRIMRIIREPLRLWLDDVKNVQHVDHEGKASFWNKMLRIYLETLDAYQVAARTIQPGVSLIFNY*----------------------------------------------------------------------------------------------------------------------------------------------…	256	Type 3 Bitter Receptor	Y	DAA06393.1 TPA: gustatory receptor 61 [Bombyx mori]	0.25	8e-07
HarmGR140	scaffold_139	348710	349486	+	ATGAAACTGAAAGTGGTTGCAATGGAAGCAAGTATTGTGGCAAAAAACAATATAATAGACGAAGACTTACAATCAGTTCTAAAACCACTTAATTTCATGCAAGCTGTATTTTTCTTGTCAAAATATAGCATCCGCAATAATCTTATAAAACCGAACTCTCTTATTTATGACTTGATATCAGTTACTTGTTTATTAATGTTCCGCATTGTCAGTATTTATAGAATTATTATCTTCTCTTTTGCCTCCAAATGGACGCCTTTGTTACAGTTTTTGTACGTAAGCCAAATTTTAGATTCAATCTTCTACTCAGTCGGGTTCTTGTTGAACAATTATATCAATATCGTCTACAGTAAAATTAACATAGGTTTAGTCTTAAAACTCCAGTTCGTGCACAAAGTT…	780	MKLKVVAMEASIVAKNNIIDEDLQSVLKPLNFMQAVFFLSKYSIRNNLIKPNSLIYDLISVTCLLMFRIVSIYRIIIFSFASKWTPLLQFLYVSQILDSIFYSVGFLLNNYINIVYSKINIGLVLKLQFVHKVLNINRHKLRPLIIYNWIFAISVYSYFIIFNLYMWLKFPNPSYYALILVFSALAFDINIVYALLLIKLLTQMLRIWLVEIQELTNVGMSGSDESYWNKMFDVYKNILEAYKTVEELFKLLVRFYFCE*-------------------------------------------------------------------------------------------------------------------------------------------…	259	Type 3 Bitter Receptor	Y	DAA06392.1 TPA: gustatory receptor 58 [Bombyx mori]	0.32	2e-28
HarmGR141	scaffold_139	367931	368698	-	ATGAGATCCACTTCAAGAAAAATATGGAATAGAATTAGAATAATTCTCTCATCCGAAGAATTTTCAAACAACAAACTAGACAAAGATGTGCAATCGATATTTTTTCCATTGAATCTAATGCAACTTGTGGTTTTAGGCCAAAAATGTCGCATCAAGAACAACCGTATAAACCCTAACCATTGTTTTAATAAAGTCATTTTATTCTGTGGGATGGTCACCTACCTTATGACTTACATGAACAGATTCTTAGAAATCATGCTTGATGAGAATTTTAGAACCTATGTTAAGAATCCTTTTTTGTTCCTTTCTACTTATTTCGACCACTTTTTCTACATGAGTGGTTTTATCTTAAACTTCATCATTAGCGTAACCAAAACGAAGGACGTGGTCAATTTGATT…	771	MRSTSRKIWNRIRIILSSEEFSNNKLDKDVQSIFFPLNLMQLVVLGQKCRIKNNRINPNHCFNKVILFCGMVTYLMTYMNRFLEIMLDENFRTYVKNPFLFLSTYFDHFFYMSGFILNFIISVTKTKDVVNLILTYQKVNRILKDESSFKGTVTRSWIYVGAIFAFYLYTLFFSLLASFNVLFNTVVVITLDANLIYTMVVIKLLTEKVKLWNARIITDSENDCNNKMFDVYVDLLKCYDLLKNVFQQSVSQATPF*----------------------------------------------------------------------------------------------------------------------------------------------…	256	Type 3 Bitter Receptor	Y	DAA06392.1 TPA: gustatory receptor 58 [Bombyx mori]	0.25	2e-06
HarmGR142	scaffold_139	426555	427322	-	ATGAAGATAATTATAATCAATAACTATAAGAAAATAAATTTTGTAGACGAAGATATACGCTCAATGCTGCTACCCTTAAATCTGGCCATGTTATGTCCAAAATATAGCATAAAAGGAAATCTTATAGCGCCCAATACCTTCAGAAATAACTGTGTCTCAATCGTTATAACCCTTGTGCTAATTTCTGCAATGTGTTACCGAACTTACGGGCTATCCTTCTATCAAGATGGATTCAGTAACATTGTGTACTACTATTCCTATTACGACGTGTGTTATTACAGTTTTGGCTACATCATGAACTACATTATCAGTGTTTACCAGACTGAACAAAACATAAGTTTAGTCCTAACTCTCCAGAAATTACACAGACTCTTCAATGATGCAGCTGCTTTTAAGCGT…	771	MKIIIINNYKKINFVDEDIRSMLLPLNLAMLCPKYSIKGNLIAPNTFRNNCVSIVITLVLISAMCYRTYGLSFYQDGFSNIVYYYSYYDVCYYSFGYIMNYIISVYQTEQNISLVLTLQKLHRLFNDAAAFKRFIIFNWIFVITALVTHLLLVTSACLDMLYHSKVNLIGYLLVLFDIYIIYCFRLMKFMEDKVHLWKSKLESSEEFDVCKFCEIMFESYVDILKCYDMIKDCFQRFVSMILFFNVSNIENSCWSA*----------------------------------------------------------------------------------------------------------------------------------------------…	256	Type 3 Bitter Receptor	Y	DAA06392.1 TPA: gustatory receptor 58 [Bombyx mori]	0.24	3e-05
HarmGR143	scaffold_139	337036	337767	+	ATGGCTGTAACAATTGAAGAAATACAAAATATTATTGATAAAGATTTGCAATCACTATTGAGACCTCTAAACCTGATGTACATTTTATTCGGCTGTGCTAAGTATAAGATTCACGACAACAAAATCAGTCCAAACAGTGTTATTTACAATACTATCTCATCTATCACTGCTATTTTTATTTTTTGTATCTCCTTCTATTTCATGATTGGGACTTTCAGCCTTAACTTTAATGGCTATATCTATATCAATCATTTGGGTAAGATTTATACCTACATCTTGCTTATCGTGGGCTGTCTTTCAGACCTCTACACCAACATTTTTCAGAAGAGTAACTACATTTCATTTGTTATGAACATCCAGAACATTTACAGGAGTCTCAATATCAGTGGTATTTTTAGA…	735	MAVTIEEIQNIIDKDLQSLLRPLNLMYILFGCAKYKIHDNKISPNSVIYNTISSITAIFIFCISFYFMIGTFSLNFNGYIYINHLGKIYTYILLIVGCLSDLYTNIFQKSNYISFVMNIQNIYRSLNISGIFRSYIFPNWVSVIALNCFHFTWMFYTFYAFQSLDHSFVFASYYCIVFDMNIVYAIRIMRLINKSLKYWLEDVEMSGRFVTESYWNKMFETYIEILKTYQIIESTFQRTVCLSV*?---------------------------------------------------------------------------------------------------------------------------------------------------------…	244	Type 3 Bitter Receptor	Y	DAA06393.1 TPA: gustatory receptor 61 [Bombyx mori]	0.26	9e-11
HarmGR144	scaffold_139	380618	381388	+	ATGGTTAAAATCGATTCTAAACCAAGTTTCGAGAAAAGCGAACTGAGTTCAAACAATGTCATAGAGAAAGATGTTCAAGCTTTATTGAAGCCATTTAATGTGATTTTTGCCTTATTCATCTCTTCCAAGTACCGAATACAAAACGACGTTATTTACCAGAACACTTTACTGTACAAGATCTTATCTGGCATCAGCTACACCTTTCTGATCGCCGGCTACTTCTACTCCATATTCAGAACCGCTTTCATATATAAATGGGAAGGTATCAACTTCACCAAGCAGTGGTGCAATGTTTTCATTTACGCCATTTATTTTTTGTGTTGCGTCATTAACTACCACACGAATATCGTCTGCAGTAAAATCAACGTCGTACTTGTCTTCAAAATCCAGAATATTTCT…	774	MVKIDSKPSFEKSELSSNNVIEKDVQALLKPFNVIFALFISSKYRIQNDVIYQNTLLYKILSGISYTFLIAGYFYSIFRTAFIYKWEGINFTKQWCNVFIYAIYFLCCVINYHTNIVCSKINVVLVFKIQNISEILKVKGISLNDFIKFNWVYFTILNVYHVFWIVFFTIAFSDTYEYYEFLTNYVYILFDMSVLHGTRFLKVLRQPLKLWIREMRNSDSVLDEDNEYFWNNMFRIYEEILDTYQILTKTIQPVVSY*---------------------------------------------------------------------------------------------------------------------------------------------…	257	Type 3 Bitter Receptor	Y	DAA06393.1 TPA: gustatory receptor 61 [Bombyx mori]	0.27	0.0001
HarmGR145	scaffold_139	411583	412350	+	ATGGTATTATCGCGACGTAACAGTATGTCTTTAATTGAAACAAATCAAGGAGACGTCGAGATATTGTCAAATAATTTTATCGATAAAAAATTAGAGAGGTTGTTTTTCCCACTGAATTTAATGCAAAATCTTGTCTTAAATCCAAAATATATCATCAAGCAAAACAGAATAAAACCCAATGATGTCTTCAATAAGTTCAAAATATTCTTGTCGATGGTAATATTTCTTGCTGTTTTCGCTTATCGTCTTTGTGAAGTGATCTTCGATGAAAACTTGAGACGGTACGGCTCCGTCAAGTTCCTGTACTTCGAAATATATTCTGAATGTTTTGTCTACTGTACGCGATCCGTGGTCAACTGTATTGTCAACTTGGTACAATCCAAGAACTTCGTCGCATTT…	771	MVLSRRNSMSLIETNQGDVEILSNNFIDKKLERLFFPLNLMQNLVLNPKYIIKQNRIKPNDVFNKFKIFLSMVIFLAVFAYRLCEVIFDENLRRYGSVKFLYFEIYSECFVYCTRSVVNCIVNLVQSKNFVAFVLTYQEIHRILTYEHMIKFYIIRNWVYFSIVFGYYIIVLVLIPLIFERWAFHFDINVFTYIILDANLIYTIALLKHLNDKVKQWNIEVVRSPHRICSERMFQVYVQIFECYEIYKNVVQENVS*?---------------------------------------------------------------------------------------------------------------------------------------------…	256	Type 3 Bitter Receptor	Y	DAA06392.1 TPA: gustatory receptor 58 [Bombyx mori]	0.23	0.001
HarmGR146	scaffold_139	408827	409543	+	ATGGAATTGATTACTAACAATTATTTAGATAGGGGCTTCCAAAACATGCTGCTTCCTTTTCGGTGTTTGAATCACCTCGTTTTCATATCCAGATTTTCTATCGAGTACAACTGTATCAGGCCTCATAGTCGTTCCTATTACATTATCTCCTTTATGGGTGTTCTCTGCTATATTATTTTCCATAGCTTAAAGTTCTTCGATGCGAACCTTACTGCAATCCCCAATCAATTCATTCAATTCTTCCTCAAAGTCAATATCATAATGTTGCTTATTCCCTACGCTGGGTTTTTTATTCTCAATGTTCTCCATAGAAATAAACACGTACAAATCCTTCTAAAGATGCAAAAAGCTTTTAGAATTATCAATTATAAGAGATATAAGTTGGCCATCCTCTGGAAC…	720	MELITNNYLDRGFQNMLLPFRCLNHLVFISRFSIEYNCIRPHSRSYYIISFMGVLCYIIFHSLKFFDANLTAIPNQFIQFFLKVNIIMLLIPYAGFFILNVLHRNKHVQILLKMQKAFRIINYKRYKLAILWNWFGVFRHIGGFIITTAYIRLLSVAEYFYTLIFFDVHITYAISLITLIRDGVITWIAELERHSQNLEVDKDKHDERMKKLFQAYINLMEAYEIFKKLFQVAVRILSF*---------------------------------------------------------------------------------------------------------------------------------------------------------------…	239	Type 3 Bitter Receptor	Y	AJD81605.1 gustatory receptor 12 [Helicoverpa assulta]	0.29	6e-19
HarmGR147	scaffold_139	317509	318270	+	ATGTTTCCATGTTTCAAACATGAGGGACAATCAGACCCTTCATCTGAAGACGTAGTACATGAAGACTTACAATCAGTACTAAAACCACTGAATTTAATGCAAGCTCCTTTTTTCTTGTCAAAATATACGATCCGCAATAATTGTATTAAACCTAACTCTATTATTTACAACTTGATGGCAGTTATTTCTATGTTAATATTCAGAATTGTTAATGTTTATAAAATCGTTGTGTTCCCTTTTGTTACTAAAGTAAATTCTTCCGTGACTCTGTTTTTGTATGTTAGCCAAATCTTAGATACAGTCTTCTATACAGTTGGATTCGTGTTGAACAACTATCTCAATATCGTCTATAGTAGAATTAATATAGGTTTAGTCTTGAAACTCCAGTTCGTGCATAGA…	765	MFPCFKHEGQSDPSSEDVVHEDLQSVLKPLNLMQAPFFLSKYTIRNNCIKPNSIIYNLMAVISMLIFRIVNVYKIVVFPFVTKVNSSVTLFLYVSQILDTVFYTVGFVLNNYLNIVYSRINIGLVLKLQFVHRVLNINRRNLKSLIIYNWIFVVSLYSYFIFIGIFSWITYPFITLYSYILVVSALSFDMNIVYALRLIKLLTQLLRFWLMEIQELRNLGVCRSDESYWMKMFDVFKNIVEAYKTIQDLFSLTV*	254	Type 3 Bitter Receptor	Y	DAA06392.1 TPA: gustatory receptor 58 [Bombyx mori]	0.31	7e-24
HarmGR148	scaffold_139	321388	322221	+	ATGCCTAAAAAAAATAGAATAGTTGAAGTGATTGTACGGAAAGATGGTATCAAAAATCCCCTGATCAAAGATATAAAAAGAATATTTTTGCCGTTTAACCTTGCACTCAATTTATTTTTGAACTCAAAATATGAGATAAGAAACAACAATATTTATCCAAATGGACCAAAATATAACATCTTTGCTAGCTTTTTTCTGATACTCATGAATGCATTGTGCGTGTATCGAATGTTCACCTTTGACGTAGCAGATAACAGTTCTATTGAAGAAGATTTGACAAAAGCCATTTTGGGATTTTTAGGCACATCCTTTTACTTCGTTACTTTGATCGGATTCACGATAACTTTCATTTCAAACACCTTGCATAGAGAGAATGTCGTCTTACTCATTTTGATGATT…	837	MPKKNRIVEVIVRKDGIKNPLIKDIKRIFLPFNLALNLFLNSKYEIRNNNIYPNGPKYNIFASFFLILMNALCVYRMFTFDVADNSSIEEDLTKAILGFLGTSFYFVTLIGFTITFISNTLHRENVVLLILMIQTIYRSIDISKSINSYIIRNWICLVIVIISDFTERLMYHVTCHYHVLFEQAFDIITDIMPLVLDINIMLFNRILVLLRIYLEEWIKIVETTNDDDEEQWVRFYKIYTNILNAFNLNAKVFEWLVRLIPYLMQNSIIFLSEYLYMS*------------------------------------------------------------------------------------------------------------------------…	278	Type 3 Bitter Receptor	Y	AJD81610.1 gustatory receptor 17 [Helicoverpa assulta]	0.4	4e-21
HarmGR149	scaffold_139	352077	352940	+	ATGATTGATAATACCAACAGCAACTATATTGACAAAAATTTGCAAACCATGCTCTTTCCTCTGAACCTCATGCAAAACATGATGTTCTTCCCTAAGTACAGCATCTACAATAATAATATACGTTCAAATAGTCTTCTATCTAATTTCGTGTCGTTGTGCACCACTATCGCAGTCATTAGCCTCCATTTGTATAGAAGCTACAAGTTGTATTCCGACAACATTATCAGAGAATTCATCAATATTCTGTACATCACCTCTTACTTCGATATTATACTCACCTGCATCGGTTTCACTATCAATTTCATCGTCAGCGTTTATCAGTCCAAGAACAATGTGTTGTTCATCTTAAAGTTACAGAAGGTGCATACATTTCTTAACGGTGAGCAACAGTTTAAACGT…	867	MIDNTNSNYIDKNLQTMLFPLNLMQNMMFFPKYSIYNNNIRSNSLLSNFVSLCTTIAVISLHLYRSYKLYSDNIIREFINILYITSYFDIILTCIGFTINFIVSVYQSKNNVLFILKLQKVHTFLNGEQQFKRFMYRNWMFLVFEFLYFTFGLCFFCVKLNLPKYDYFCSLTALCFDVNLVYAIRMIKLLSDKVELWNIEAQKLLQLNYVDIESHCQKMFDAYVHILECYDLFQCSYQQLVRIFFSLSYLFNKVFFVLKIFTIFYRSCSTAFNSFFTSSFISKLRLTF*--------------------------------------------------------------------------------------------------------------…	288	Type 3 Bitter Receptor	Y	AJD81605.1 gustatory receptor 12 [Helicoverpa assulta]	0.36	3e-36
HarmGR150	scaffold_139	15025	15756	+	ATGAATACTGTAGACAAAGATGTGCAATCGATGCTTTTACCATTGAATCTGATGCAGTACCTTACGTTCTGTCCTAAATATCGCATCAAGGATAATTTTATAATTCCAAATAGTCGTGTCTCTTACTTTATTTCAGCGATTGCTTCCTTAATATTCATGTTTATACTGGAAACGTTTTACTACCAAATACTGAAAAGTCCAGATTTTGACGAAGAACCTGCTTATTTAATAGCATGTACTACTTACGATACTCTTTTCTACGGTTTTGGTTATACTTTGAATATAATGGATAGTGTTATTCGAAGCAAGAAGAATATACAGTTTATCCTGACATTTCAAAGAGTGCACAGATTAGTCAACATTGAAAAATGTTTTAAAAACTTTGTTGTATGGAATTGG…	735	MNTVDKDVQSMLLPLNLMQYLTFCPKYRIKDNFIIPNSRVSYFISAIASLIFMFILETFYYQILKSPDFDEEPAYLIACTTYDTLFYGFGYTLNIMDSVIRSKKNIQFILTFQRVHRLVNIEKCFKNFVVWNWIIITLFLTLQTLLITVFCLLSDFFDATVGYFYVLAIFDLSIVYAMRVLKLLENTTVLWIQVLNSHQFGNLYDCKKLFQAYVDILQCYDMFKSCFQHFVSFYQAKCFFHVMF*----------------------------------------------------------------------------------------------------------------------------------------------------------…	244	Type 3 Bitter Receptor	Y	AJD81605.1 gustatory receptor 12 [Helicoverpa assulta]	0.36	6e-37
HarmGR151p	scaffold_350	145720	146190	+	ATGGTGTTTCGGCTTTTGTGTGGGTTCTATTTTAAAATTAGCTCAAATAAAATTATCACGGTTCTAGTGAGGGCTTACTGCCTGTTCATTGGCGCAACAATTGTTTTGGGTACGATAGTTTACATATCCCAGTTAGAAGCAATCCTGATTAGCATTCTTAATGTTACAAACATCATTAATGTTGTAACCGATTGCTTTTTCTATGGAGAAAACTTCACAGCGTTTCTACAAAAAATTACGAAACTGGATATATCCGGAGATTTGGAGGGACAAATTGACACACCAGTCACAATGTTTATATTGTTGTTTACTTTATTTGTAAGATTATGTAACCATATCAGATACTTGATTATCATTCGAGTTTATTTCTCCGTCGAGTTTTGTTTTGGGATCGGATCT…	474	MVFRLLCGFYFKISSNKIITVLVRAYCLFIGATIVLGTIVYISQLEAILISILNVTNIINVVTDCFFYGENFTAFLQKITKLDISGDLEGQIDTPVTMFILLFTLFVRLCNHIRYLIIIRVYFSVEFCFGIGSTALCFYHTKNNDVRATVAPDEKTP--------------------------------------------------------------------------------------------------------------------------------------------------------------------------------------------------------------------------------------------------…	157	unknown	N	HarmGR127	0.36	2e-19
HarmGR152	scaffold_139	283197	284105	-	ATGGTTCTAACATTTAAAACAGTTTGTGATAAAAGGAATAAAAAGATTAAAGTTAAGCCCAGAATTAACATGCCCACTGAAGCAAAGCTTAACAATGAAATAGACAAAGATTTACAATCAGTTCTAAAACCACTTAATTTGATTCAAGGGCTCTTTATCATGGCCAAGTATAAAATCTCTGACAACCGCATACAAAAAGATACTCTCTTGTACAACTTGCTTAGTATCATTTGTTTAATTATTTATAGATTAGTGAACTTTTATAAAATTACCATTTCATCTTTGAACAGAGATTGGGAGGGTACGAGATTTTTTATTTATATGAGCAACATCAACGATACCATCTTTTACACTTTCGGTTTTGTTTTAAACAACTGTATTAACATCTTCTACAGTGAT…	912	MVLTFKTVCDKRNKKIKVKPRINMPTEAKLNNEIDKDLQSVLKPLNLIQGLFIMAKYKISDNRIQKDTLLYNLLSIICLIIYRLVNFYKITISSLNRDWEGTRFFIYMSNINDTIFYTFGFVLNNCINIFYSDSNILLVLKLQQVHRILKINSKHLNDLISFYWRFIISFFISHLLFEMYFIFQFPVYTMYGVLLSFAILTTDINIIYAYFLMKLLNKTLRVWIEEIQKLRNFVTFSINDSYWIEMFNAFEYILKVYNFIRKVFKLMVSYCFIIIMTETFIIIVLYSFFTFTIVEIMSFPCHF*-----------------------------------------------------------------------------------------------…	303	Type 3 Bitter Receptor	Y	DAA06392.1 TPA: gustatory receptor 58 [Bombyx mori]	0.26	9e-17
HarmGR153	scaffold_139	258925	259722	+	ATGACGCCTGATACATCAGTCAGCTTAAGAAATGATAAAATTAATCATTCTTTTGCAATCCACAATTTTGTTGATAAAGATGTTCAAACTATGCTGTGGCCTCTAAATTTGATTGAAAATATATTATTGTGTCCTAAATATTGCATTAAAAATAACATTATTAAGTTCAACAGTCTCACGTGTATCTTAGTGTCAGTGATTGGCTTCATAATATGTGAAAGCTTACGTTTATACCGTATCTATAATCTCCATTTCGACTATTTCACTAGGAATTTTAACAATATCAAGTACATTATGGCTTACGTCGATTTTGTTCTGTTCAGTTTCGGATTTTTTATCGTATACTTCGTCAATATCTTTCATATGAAATACAATGTCTTGTTTGTCTTGAAATTTCAA…	801	MTPDTSVSLRNDKINHSFAIHNFVDKDVQTMLWPLNLIENILLCPKYCIKNNIIKFNSLTCILVSVIGFIICESLRLYRIYNLHFDYFTRNFNNIKYIMAYVDFVLFSFGFFIVYFVNIFHMKYNVLFVLKFQNIHRFLNEKKYFMRYIIFYRISVVIIPIFFTGVILYSFLRHSVTVMDCICAISLICFDTNYVYAIRMMKLLKSKVDLWNIQIGQLQKLDQDEKVICCNKMLEAYKNILDCLDLYKTVFQPLVSLNFFCILYHY*------------------------------------------------------------------------------------------------------------------------------------…	266	Type 3 Bitter Receptor	Y	AJD81605.1 gustatory receptor 12 [Helicoverpa assulta]	0.3	6e-23
HarmGR154	scaffold_139	256665	257447	+	ATGAAAATGAAAATTATTTGTAATACGATAAAAAAATATTTTTCTAAGCCCGTGATGAAGAAACTGATTGACAAAGACTTGCAGTCGATGCTTTTGCCAATAAACTTAATGCAAAATATTTTACTGAGCCCCCAATACCGTATAAAAGACAATTTAATAAAAACAAACACTCTTACAGCTATTCTGGTGTCTTTTTGTGGCGTCATGATTTCCATTTTCGCATTCCTTTTGCGCATTTGCTTGACTAGTGAAGCCATTAAACAGTACTACAGTTCACTCTACATTGTATCTAAGATAGAACTCGTCTTATACTCCACAGGATTCATCATCAACTACATCAGTGTGTTACGGTCTAACAAAAATGTATTGTTCATCTTAAAAGTTCAAGATATCCACAGA…	786	MKMKIICNTIKKYFSKPVMKKLIDKDLQSMLLPINLMQNILLSPQYRIKDNLIKTNTLTAILVSFCGVMISIFAFLLRICLTSEAIKQYYSSLYIVSKIELVLYSTGFIINYISVLRSNKNVLFILKVQDIHRFVNDGIYLKRLIVCNWISVILIFSFDFTIIIYAWVKLELRFYNLICGVSVICFDINFIYAIIFLKLLRNQAELWNIRLKNFSGQSNGESVCRSMFEAYDNILKCYEMYKDYFQQNVCNFNHQRVIFVY*-----------------------------------------------------------------------------------------------------------------------------------------…	261	Type 3 Bitter Receptor	Y	AJD81605.1 gustatory receptor 12 [Helicoverpa assulta]	0.35	4e-33
HarmGR155	scaffold_139	273574	274335	-	ATGTCAGTCGTTGAAGATGGCATTTCAAACTCTAATGATAGGAATGTGATTGGCAAAGATGCACAAGCGTGGTTAAAGCCCTGGAATCTTATGGACGCTTTATTCATCTGCTCAAAGTTCAAAATAAAAGACAATGTCATCTCTTCCAATAGTTTATTCTACAACATTATGTCAATCACCTCTTGCCTTGTACTAGTGCTTATCTATTTCTACTGCATTTTTAAGGATTGCTTCCACATTGCTTGGGAAGGCCTACTTCTCGCAAAATATGTCCATTACTGCTTTGAATACCTCGTATATGTAATCGGAGTTATCATAGCATACTTCTTCAACATAAAAAATAGACACAGCAACGTTGTTTTCGCTTTAAAAATCCAGCGCATTTGTGAAATTTTCAAA…	765	MSVVEDGISNSNDRNVIGKDAQAWLKPWNLMDALFICSKFKIKDNVISSNSLFYNIMSITSCLVLVLIYFYCIFKDCFHIAWEGLLLAKYVHYCFEYLVYVIGVIIAYFFNIKNRHSNVVFALKIQRICEIFKIHGKSLKSLIVLNWVLVIVLNSYQVFWVFFFYYAFSRYGFPIEELVPNYFNIQFDVNAVHTSRIMKLMWQTLRTWLEGLQNVYIVEDEDVEHYWRKIIAVYKEIIEAYDIFRKSFQVLVRE*------------------------------------------------------------------------------------------------------------------------------------------------…	254	Type 3 Bitter Receptor	Y	DAA06392.1 TPA: gustatory receptor 58 [Bombyx mori]	0.28	5e-13
HarmGR156	scaffold_139	276074	276931	-	ATGTCGAATACATTACGTTCCAAAGTATTTCAGAATCATCTTCATAAAGATGTGCAAAAAATGTTTTATCCCTTTTACTATTTTTTTCTTCTATTACTATCTCCAAAATACTGTATAAAAGATAATTACATAACTCCTAACAGTTTAAAGCGAAATTTGGTATCGTTTTTGGGAGCATTTTATGTTTTCGTGACCAGTATTGTTTATGCTTGTGAAGAAGGCTACAAAGATTATTATAATGAATCAAATGTTCATAGTCTTGCGATGATGTCGTTTATTTATAGTTTGGATATTTCAAGTTTTGCTTTAGGGATCATGTTAGTGTTTGTTCAAAACATCATTTACAGTCGCAAGAACATCTTGATCATTCTGATGTTTGAAAGGATTCGTCAGAGTATT…	861	MSNTLRSKVFQNHLHKDVQKMFYPFYYFFLLLLSPKYCIKDNYITPNSLKRNLVSFLGAFYVFVTSIVYACEEGYKDYYNESNVHSLAMMSFIYSLDISSFALGIMLVFVQNIIYSRKNILIILMFERIRQSIDISKSIRSMVIWNWVFGTLYFSIHAIVFIELHVLSQVNFLMQIGGFICNYMYAIFDVNSVYGLRIMKILTTYLNRWTEMVLKLNEGEENLISCVKLFDIYTNILKAFELFKDVFQVLVRSVDLIGSNYSACLFELERIIYFTGIIYNNQRVYS*----------------------------------------------------------------------------------------------------------------…	286	Type 3 Bitter Receptor	Y	AJD81607.1 gustatory receptor 14 [Helicoverpa assulta]	0.35	2e-15
HarmGR157	scaffold_139	279097	279954	+	ATGTTGAAACCGTGTATTTTTTTGAGAAAAACAAGATCTTACCCTGTCGAAGTTTTACTGAATAATCGACTAGATAAAGAAGTCGAAAGCATATTTTATCCTTTTCATGTGATACTAACTTTGTTGTGTGCCTCAAAATACTGCATTCGAGACCATTTTATTACTCCTAACGAATATAAGTTTTACACGGTCAATTTTATAAGCCTCAGCTATGTGGTCGCCTCTTTTGCTTATCAAATGTACAATAATCAGCTAGTTCACATTCACCGAAGTGATAACAATATTGTCGTGAGCTTCCTCTCCGTTTTCTTGCCTATCTCTCGCTGTATTTGCCATATCCTGTATTTTGTTCTCAACATCATGCACTGCCAAAATAATGTCTTCATCATCGTTCTTATC…	861	MLKPCIFLRKTRSYPVEVLLNNRLDKEVESIFYPFHVILTLLCASKYCIRDHFITPNEYKFYTVNFISLSYVVASFAYQMYNNQLVHIHRSDNNIVVSFLSVFLPISRCICHILYFVLNIMHCQNNVFIIVLINIIYKSLNSFQKVRCHIINSWILLALILLIHAWLTITYIVIYEIYFDVIHHVSEVLLYIFDIDFVYNVRVLLMLTNYLNSWIENIKLFDDGQEYDKIHYIKMFQTYLNILRAYDVYKTVSQVLVRWQKSFTQIKCMSNLCFILGLPPSLTKCS*----------------------------------------------------------------------------------------------------------------…	286	Type 3 Bitter Receptor	Y	AJD81607.1 gustatory receptor 14 [Helicoverpa assulta]	0.33	3e-12
HarmGR158PSU	scaffold_139	612942	613343	-	ATTATAATAACTTTTAAAATGACATCGGAAGCTTCCTATCCAGTAGAAGTTTTACTAAATAACCGTCTGGAAAAAGAAATCCAAAACGTGGTTTATCCTTTCAACTTGCTGTTGACTGTTACTTTTGCATCAAAATATCATATACGAGACAATTATATTACTCCCAGCTATAAGATATTTGATGTACCTAAAGTGTTTGCCGTGTTTTATGCGCTCGTGGTCACGAGCTACAAAGTTTTCATCAGTCTACATCTCCGGCTGAGTTATAACTCTATCACGACCTTCTTTTCGTTTTATATTCCATTATCTCGCGTTACTGCTTTCCTCGTCTGTTATGTTTTAAATGTCATTAACTGCCAAAACAATGTCAGGCTTGTCGTAACGATTCAGATGATATAC…	405	IIITFKMTSEASYPVEVLLNNRLEKEIQNVVYPFNLLLTVTFASKYHIRDNYITPSYKIFDVPKVFAVFYALVVTSYKVFISLHLRLSYNSITTFFSFYIPLSRVTAFLVCYVLNVINCQNNVRLVVTIQMIYKSVDFNT*------------------------------------------------------------------------------------------------------------------------------------------------------------------------------------------------------------------------------------------------------------------…	134	Pseudogene	N	AJD81610.1 gustatory receptor 17 [Helicoverpa assulta]	0.28	3e-07
HarmGR159	scaffold_139	306097	306957	+	ATGTGTAGTGTATTAAACATGTACAAGTATATCAGAAATAAACTCAGGTGTGCTAGAGAAGCAGTTCTTATTGATGGAGTTTCCCCTGCTGCATATAAGGAAGTTCTATTTGACAATATCATAGAAGAAGATCTGCAATCATTATTGAAGCCATTCAATTTGATGACAGCTCTATGGATTGGTAAAAAATATACCATCCGTGATAACTTTATTACTTTTAACAGCAATGTGTACAACTACATTGGAATTACTTTATGTGTTGCATTCTTGATAGCCCGTGTGTCTTACCGTCTTATTGTAGAAGGCATCGATTTAGACAGTTTTGCATTTTCCTTACTCCGAACAAACGCCATGTTGGATTTGATCATCTTTTTATTTGGCATCTTGTTGACTTACTCC…	864	MCSVLNMYKYIRNKLRCAREAVLIDGVSPAAYKEVLFDNIIEEDLQSLLKPFNLMTALWIGKKYTIRDNFITFNSNVYNYIGITLCVAFLIARVSYRLIVEGIDLDSFAFSLLRTNAMLDLIIFLFGILLTYSTNIIHSYHNILLVLNVQNALRILKINRKDLRRLTVYNWTTIACIWAFFFVPHVFYSMGTKRFDIFENLGILFKISFDVNMMYIIFLVNLLEKILHEWIRNFEKSMFKTSDELYWKKMLYLYLNVQESYQIVETVFRTHVSLQYHYSKFLHTESV*---------------------------------------------------------------------------------------------------------------…	287	Type 3 Bitter Receptor	Y	DAA06393.1 TPA: gustatory receptor 61 [Bombyx mori]	0.29	9e-14
HarmGR160	scaffold_139	309411	310154	-	ATGACACCATATTCTCGTGAAGTGCTACTTAATAATCGTTTGGACAAAGATGTCCAAAGAATATTATTTCCTTTCAACTTTTTTCTCACTATGTTCTTATCTTCAAAATATTGCATACGTGATAATTATATCACACCTAGTAAGAGAAAATATTACGTCTTTGGGCTATTCGGTATTTGTATTATTACTGCAGCTAATGTTCATCAAATGTACGGACAAATCGCAAATATGGATTTAAACAAAAGAGGACTTCTCATTTTGATCTTCTTACATGTGACTCAAATTTTTAACTTTGCTCTGAGCATTGTTCTTAATATTATTGATTGTCATAAGAATGTTCTTCTTATCGTGATCATTCAGGCCATACATAGAAGCTTCGATTTCAGTAAAAGTATCCGA…	747	MTPYSREVLLNNRLDKDVQRILFPFNFFLTMFLSSKYCIRDNYITPSKRKYYVFGLFGICIITAANVHQMYGQIANMDLNKRGLLILIFLHVTQIFNFALSIVLNIIDCHKNVLLIVIIQAIHRSFDFSKSIRNLVFYSWMILLIGLCINVYTIAYGYAILQSWHILSFIHDVLMVVLDIDLIYKIRLLILLTTYLNEWIKNICLKKDDWQQDQANCVNLFATYQNILKAYDVSNELSEIIVSYEVYL*------------------------------------------------------------------------------------------------------------------------------------------------------…	248	Type 3 Bitter Receptor	Y	DAA06392.1 TPA: gustatory receptor 58 [Bombyx mori]	0.27	1e-10
HarmGR161	scaffold_139	5424	6200	-	ATGAGGTCATTCAAAAATATTGTGAACATTTACCCAAAAATTATCAACAATAAAGTGGATAATGACGTGCAAGAAATGCTTTACCCCTTAGATTTTATGCAGTGTTTAATATTCATTTCTAAATATCATATCAGAAATAACTTGATAGCACCAATTGGTGTTATTACAACTTTTATATCAATGATCGCTACTATGGCATTTGTGGTCGTCCACATATACCAAACTCTTTTCGCTACTTCGGAAACCAACAGCATTGCGAGTATAACCACAGAGAATATCACTCGATACTTCAGTTGTGTTTTCTACTGCTCTGTTTTCACTATTAACTTTATCATGTGTGTCATCCAGACTAACAAATCTATTAAATTCGTTCTAACCTATCAGAAAGTCCACAGGTTT…	780	MRSFKNIVNIYPKIINNKVDNDVQEMLYPLDFMQCLIFISKYHIRNNLIAPIGVITTFISMIATMAFVVVHIYQTLFATSETNSIASITTENITRYFSCVFYCSVFTINFIMCVIQTNKSIKFVLTYQKVHRFLKNSGSYSYNNNYIIWNWVFVITAVIWHTSTIVYCVVSIGYNFFVATCYMYPIMLFDINMVYAMRIIKLLENEINIWNDVIKSRLHTQDENYCRDLLNIYVEILECYEIFKDCFQQSVSISTNRLD*-------------------------------------------------------------------------------------------------------------------------------------------…	259	Type 3 Bitter Receptor	Y	ALM26264.1 gustatory receptor 64 [Athetis dissimilis]	0.37	5e-06
HarmGR162	scaffold_139	10383	11186	+	ATGAAGTTGAAGATATGCAGATATTGCAGTGTATCAACAAAAAAAACTTCTTTAACTATGAATTCCGTATTAGACAAAGATGTGCAATCAATGCTTTTACCATTAAATCTGATGCAGTACCTTACATTCTGTCCAAAATATCGCACCAAAGACAATTTTATAATTTCTACTAGTCGCGTCTCAAACGTTATTTCCGTGATTGGTACTTTAGTGTTAATACTTTCACTAGAACTATATTACTACAAAATTGTGTTTATCGATAATATAAGTGAAAAACAGTATTATCGTTTTATGTATTCCTTAATTTTTGACTCCATTTATCTTTCCTTCGGTTTCATTTTGAATTTTATGGATGGAATCTTGGGAAGCAAAAATAATATTAACTTTGTGCTTAGATTA…	807	MKLKICRYCSVSTKKTSLTMNSVLDKDVQSMLLPLNLMQYLTFCPKYRTKDNFIISTSRVSNVISVIGTLVLILSLELYYYKIVFIDNISEKQYYRFMYSLIFDSIYLSFGFILNFMDGILGSKNNINFVLRLQGVHRFLTKGNNDKKRFKYFIICSWIIVISFVSVCFFSVPLTFIHTEFYIHIIYYLIILIFDINLIYATRIIKLLEHQVATWIQVFSCNELDYLCEETLLKKLFRAYVDILQCYDIYKLCFQHFVSIGRKSDYIF*----------------------------------------------------------------------------------------------------------------------------------…	268	Type 3 Bitter Receptor	Y	DAA06392.1 TPA: gustatory receptor 58 [Bombyx mori]	0.28	6e-10
HarmGR163	scaffold_139	288769	289623	+	ATGTTTCAATCATTAAATAACGTTAAACATAAGCAAAAAATACCTCGTAACATTTTAAATTTTCCACCAGAAGTGTGCCTGAATAATTATCTAGAGAAGGAAATACAAAATATATTCCGTCCTTTTAATTATGCATTTATACTATTGTTGTCTTCAAAATACACAATGCAGGATAATTATATTACTCCTAATGGAAAACTGCGGACCTTTCTATCGTGTATGAGCGCATCCTATGTCAGCGGGGTCGGATTCTATTACATGATCTCAAACAAATACCTTGAATACAACTCAAGTGTCTACAGTATTACCGTCGTCACTATAGTTGTACAATTGATTATAATCGGTTACTGTTTCGGTGTAATCTTGATAATGGTCAACAATTTCGTATTTAGCCAAAAA…	858	MFQSLNNVKHKQKIPRNILNFPPEVCLNNYLEKEIQNIFRPFNYAFILLLSSKYTMQDNYITPNGKLRTFLSCMSASYVSGVGFYYMISNKYLEYNSSVYSITVVTIVVQLIIIGYCFGVILIMVNNFVFSQKNILLIVTIQTIGKNINLSKVVKNFIVGNWIAILIPSAIYAGIQGSFYIFYYIIDYTLVLATLCTIAFLAFELELVYALRVIVLLRKYLQGWVQMVSKLNYDQDDGYDCVKLFKIYQNILQAFELYKAVSQFLVIGLHLLSSQKSFLKRTLIL*-----------------------------------------------------------------------------------------------------------------…	285	Type 3 Bitter Receptor	Y	DAA06392.1 TPA: gustatory receptor 58 [Bombyx mori]	0.27	1e-11
HarmGR164	scaffold_139	416976	417713	-	ATGCATATATTATTTAAAAATATATTAGACAAAGATGTGCAGTGTATGCTTTGGCCTTTAAACCTGATGCAGTATATGATGTTGTGTCCCAAATACCAGATCAAAAACAACCTTATTACTCCTAATAGCTTAATCTCTAATATCATTTCAATTATTGCAACAGTAGGTTTTATTTCTAGCAGTTTCTATCGCACGTATGAAATTATTTACTATTCAGTTCTAAAATCCAGCTTTTTTATGTCTTTTGTTCTGTATTATGACTGTATCTACTACGTCGTAGGTTTCATTATGAATTGTGCTATGGGAATTCTTCAAACCAAGAATATGGTAAAATTTGTCCTGATTTTTCAAAAAATACATCGGTTTTTGAACGATGGAAGTTTATTTACACGCTATGTT…	741	MHILFKNILDKDVQCMLWPLNLMQYMMLCPKYQIKNNLITPNSLISNIISIIATVGFISSSFYRTYEIIYYSVLKSSFFMSFVLYYDCIYYVVGFIMNCAMGILQTKNMVKFVLIFQKIHRFLNDGSLFTRYVIMNWIYFIAALGFFFIILMLFVMLFENWIFIIYGYELIFFDLNVVYLIRIIKLLEDKVLLYNKYLLNCQNLTHDESYRQKMVQVYVDLLECYSILKKSFQQFVSNAFIFCFSD*--------------------------------------------------------------------------------------------------------------------------------------------------------…	246	Type 3 Bitter Receptor	Y	AJD81605.1 gustatory receptor 12 [Helicoverpa assulta]	0.4	1e-43
HarmGR165	scaffold_139	12603	13610	+	ATGAATACTGTGAATAAAAATGTGCAATCCATGCTTTTACCATTGAATCTGATGCAGTATCTTAAGTTCTGTCCAAAATATTGCATCAAAAATAATTTTATAACTCCTAACAGCAACGTCTCTAAACTTATTTCGGCCATAGCGACTTTGGCTTTAATATTATTCCTAGAATTATGTTACTACAAACTAGTGTTTCACGATCACTATGATAAAGAAAAACATTACTATTTGCTAGCCTCCTACACTTTCGACTCCATTTACTTTAGTTTCGGTCTCATTACGAACTGTTTAGATGGAATCATGTGTAGCAAGAATAATATTCAATTTGTCCTCATAGTGCAAAGAATCCACACATTTCTGAATATCAAAAGAAACTTCAACCACTTCACTGCTTACAAT…	1011	MNTVNKNVQSMLLPLNLMQYLKFCPKYCIKNNFITPNSNVSKLISAIATLALILFLELCYYKLVFHDHYDKEKHYYLLASYTFDSIYFSFGLITNCLDGIMCSKNNIQFVLIVQRIHTFLNIKRNFNHFTAYNWLTVISYISLYFTLITIYCIHLNLASSTIFYYMFIIFYFNLIYAIRIIKLLENQVVLWIQGLNCTQLENTYDKNCYKNLFQAYVDILQCYDIFKSCFQHFVSILICKFSTDFNICIIIYFFGLQYLLYVTFQILYYISEVFIYSLINAEEAIILLKIGWVYLHQVRSFLESDMKVFIYNCICRNVKSLSYFCYRPKHGSYHYS*--------------------------------------------------------------…	336	Type 3 Bitter Receptor	Y	AJD81605.1 gustatory receptor 12 [Helicoverpa assulta]	0.34	9e-33
HarmGR166	scaffold_139	423717	424502	-	ATGCATAACATTCAAATATTAAAGGCAGTAAAAAATAATAATAATATAGTAGACAAAGACATACAGTCGATGCTTCTACCGTTAAATCTGATGCACTATATTATGTGTTGCCCAAGATATCACATAAAAAATAATCTTATTATTCCAAACGGTCTTATTTCTCATTGTGTTTCCATCATCGGTACAATAGTGTTTATAGCTTTACTTTGTTACCGTACATACGTCTTGTCTAGCGAATATACAGCAATGTTCGATGTGTTAGTTTACTACTACTCTTATTATGACATCGTTTACTATACTTTCGGTCTCACCATGGGTTGTACGCTCAGCATAATCCAAACAAAGAAAAATGTTGAATTTGTTCTCATCTTCCAAAAAGTACACAGATTTCTTAATGAT…	789	MHNIQILKAVKNNNNIVDKDIQSMLLPLNLMHYIMCCPRYHIKNNLIIPNGLISHCVSIIGTIVFIALLCYRTYVLSSEYTAMFDVLVYYYSYYDIVYYTFGLTMGCTLSIIQTKKNVEFVLIFQKVHRFLNDETSFKNLIVFNWIFFVAAIVCHFFIVSGFFSLLTYYSKFVWTAYLLVFLDFYIINVIRAIKLIEDKARLWSLNLLNKNIENMDVQNYCKRMFESYFNILKCYDIIKVCFQQFVSMIITWLYDNLIVAEL*----------------------------------------------------------------------------------------------------------------------------------------…	262	Type 3 Bitter Receptor	Y	AJD81605.1 gustatory receptor 12 [Helicoverpa assulta]	0.38	8e-39
HarmGR167	scaffold_139	618141	618941	-	ATGTTTAACTCTCATGTGGCTGTAACGTCATGCTACCCAGTGGAAGTATTACTGAACAATCATCTGGACAAGGAAGTCCAGGCTATATTTTATCCTTTCAACTTCTTGCTGACTATATCGATGTCTTCTAAATACTGTATCCGAGATAATTATATCACACCAACTCAAAGAAAATTTCACATACTACGATTTGTTTGTACTGTTGCACTTTTGGTTATTTATGATTCTGTAACGTTTAAGGTTTTTGCCGGAGAGAATATCATATTTTACATTGCACGTTTTTTGAGCGTTATTCGCAATTTAACATTTTTGCAAAATGTTGCTGTTTCCATCCTATGTAACCAAGATAATGTCTTACTCGTTGTGCTCATTCAAATGATACACAGGAGCATCGATCTA…	804	MFNSHVAVTSCYPVEVLLNNHLDKEVQAIFYPFNFLLTISMSSKYCIRDNYITPTQRKFHILRFVCTVALLVIYDSVTFKVFAGENIIFYIARFLSVIRNLTFLQNVAVSILCNQDNVLLVVLIQMIHRSIDLSNKIRSFIAWNWIIIATISAFNIMVATAFSSGKDGFNFIGCFTDVIYTSFDVDFVYSIRVLNLLNKYLYEWIKSVRIMNEGKENDKMNCTKLLKTYENILRAYDVYKKVTQYLVSILRKGYIILCFSITKQKTM*-----------------------------------------------------------------------------------------------------------------------------------…	267	Type 3 Bitter Receptor	Y	DAA06392.1 TPA: gustatory receptor 58 [Bombyx mori]	0.29	5e-13
HarmGR168	scaffold_139	603152	603955	-	ATGCATAATATTTTTAAAATATTCCAAAAGAAAAGGAATCAAACGATCATCCTGAATCCAGTACATCACGATACTCGTCTCGATAATGAAGTTTTAAGAATTATATATCCTTTTAACTTTGCCTTTTTTCTATTGCTGTCTTCAAAGTATAGCATACAAGATGATCGTATCATGCCCATTGGGATGATGCGAAAGTGTCTCTCTCTCTTTAACGTTTTTTACGCCGGTGCCCTGAGTCTCTTCTTCATTTATTTCTATATCGTCACCAATGATTTCTCCAAAAGTTCGATAATCATGTCAATTATTCATGTTTCAGGAACCGTTACTTTTAGTATGGGATTAACATTGATTATTGTAGTAAATATAGTTTTCGAAAACTATAACATCCAGCTTATTAAG…	807	MHNIFKIFQKKRNQTIILNPVHHDTRLDNEVLRIIYPFNFAFFLLLSSKYSIQDDRIMPIGMMRKCLSLFNVFYAGALSLFFIYFYIVTNDFSKSSIIMSIIHVSGTVTFSMGLTLIIVVNIVFENYNIQLIKMIQFINRGIDFSRSVKSFIIYNWVFVIFVFSIDLFTYIFFMVTYYMDVLGIVTLWARLMFISYDINRVYAIRIITLLRKYLDEWNKNVSQVNNEDGTRFMKLLEVYENILESFKLYKTIFQELVSIFNELNVYLL*----------------------------------------------------------------------------------------------------------------------------------…	268	Type 3 Bitter Receptor	Y	AJD81607.1 gustatory receptor 14 [Helicoverpa assulta]	0.34	4e-16
HarmGR169	scaffold_139	614454	615179	-	ATGAGGTCAAATTGCCCACCCGCAGTATTACTTAACAATCACCTGGACGAAGAAGTCCAAAGAATATTACAGCCTTTTCATACATTATTAACTGTGTTTTTGTCTTCAAAATACCGAATTAGAGATAATCACATCAATCCAAATGGATTTATTTTTGAATTTTCTGGCTTCTCCGGACTTTGCTTCGCATTTGGAGCAACTGTGTATCGCTTGCTTAAGAATGAAAATTCTGGTTTCGATTCCAACGTAATGACAAATATTATTCACTATTTCTTACCAGCAATGCGACTTCTTGGCTTTGTTACAAACTTTGTTCTGACTATAATACATCGCTACAACAATGTGATTCTTGTGCTTCACATTCAAAGGATATATCGAAGCATCGATTTCAGTAAAAGT…	729	MRSNCPPAVLLNNHLDEEVQRILQPFHTLLTVFLSSKYRIRDNHINPNGFIFEFSGFSGLCFAFGATVYRLLKNENSGFDSNVMTNIIHYFLPAMRLLGFVTNFVLTIIHRYNNVILVLHIQRIYRSIDFSKSVDSYVLGNRITVAIILVTNGVIFTVFITMYNGFDVLNVLFDIYFVTLDVDFIYAIRILILLVRFLEEWIKSNKLIEEQAIDGEYSSKLRESHRYILLAYEMYKTTTQLMVSQEGPQKVDR*-------------------------------------------------------------------------------------------------------------------------------------------------…	242	Type 3 Bitter Receptor	Y	AJD81607.1 gustatory receptor 14 [Helicoverpa assulta]	0.32	1e-13
HarmGR170	scaffold_139	629459	630268	+	ATGTGTTCTTATTTCAAAGAATATTTTGAGTCATGTCAGGAGCTCATTATAATTAAAGATATATCACCTGAGGCTGACTTTGGAAATAACATAGTAGATGAAGATTTACAATCAATATTAAGACCATTGAATTTGATGCAAAGTCTTTTCTTATCTGCAAAATATTGCATTCGTGATAAAAACATTACTTCTACCACTCGTTTTTATACCTTTTTAAGAATTATCTTTGTACTTGTGCACCGATGTTTTCAAGCATATCAGATAATCGTTTGGAATACCAATATGTTTAATGAAAACAGTACTTCTCCTAACTATTATAGTATGTTATACTTATGTATAGCAAGTACTGTTGGATTTTTCATATACTTCATCGGGGATGTAATATCAATCATTTCAAAC…	813	MCSYFKEYFESCQELIIIKDISPEADFGNNIVDEDLQSILRPLNLMQSLFLSAKYCIRDKNITSTTRFYTFLRIIFVLVHRCFQAYQIIVWNTNMFNENSTSPNYYSMLYLCIASTVGFFIYFIGDVISIISNIVFRRSNILLVLKIQHVFSFLRLNRNEIRGFIVSSWVLVIVSNVMSLSFVVYYVFTFAEVHFITMFTAYASISFEINVLYAFILLKLTENMLREWIKKFEATRNIDDSEKLFQVFGIYWDTLEIYMIIEKTFQHMVWFDSTC*---------------------------------------------------------------------------------------------------------------------------…	270	Type 3 Bitter Receptor	Y	DAA06393.1 TPA: gustatory receptor 61 [Bombyx mori]	0.26	3e-07
HarmGR171	scaffold_139	626910	627971	+	ATGAAACATAACATAATTAGATATACACTGTGTATCACAGACATGTATCCATCCTTGACAATGTATTTGAAACAGTTTAGAAACTTTGCTAAAGTTGAAAATATATCAGCAGTCACGTCTGAAGATAGGTTTCAGAATAACAAAGTTGAAGAAGATTTGCAGTCCATATTCAAACCATTTAATTTCATGATGAATCTTTTCTTATGCGCAAAATATTCTGTCCGTGGCAAATGCTTTACTCCCAATACACGATTTTATAACTGGTTTAGACTTATATGTGTGATTGTAAACCGTTGTTTTAACCTACGTCAGTTTATTATTTGGCATTATACAATTAAGAAGACACACTTCGTTTTTTCATATTATTATGGCCATTTGTGCATAAACATAGGAAGTGCT…	1065	MKHNIIRYTLCITDMYPSLTMYLKQFRNFAKVENISAVTSEDRFQNNKVEEDLQSIFKPFNFMMNLFLCAKYSVRGKCFTPNTRFYNWFRLICVIVNRCFNLRQFIIWHYTIKKTHFVFSYYYGHLCINIGSAIIYILYLTGDLIISVSTITQSDYNIFLVIKMQEVLKSLKINGSEIKGFLSFSWWSVIISNILSIGYIILYCFTLADMVSIVDVISAYASISYEIHVLYALLLLKLTNKMLTVWIKEFRNSRNLGDSTNEEYINRMFFIYWDVQDIYMTIEKTFHHTVRNSIYCFIWIVAVVQYIYIFQILFYIIFTISISLWEIFSSLVFKTAGHQSVSIKVTWLILSGIL*--------------------------------------------…	354	Type 3 Bitter Receptor	Y	DAA06392.1 TPA: gustatory receptor 58 [Bombyx mori]	0.24	0.0001
HarmGR172	scaffold_139	407332	408204	-	ATGACGCGCAGAACAAGAATTCAACAAAACAACAATAACATATTTCAAGTTGAAATGCTGCTAAATAATTATGTTGACGAAGATATCCAATCAATGCTTCTGCCTTTAAATATGTTGCATTTTATTCGTTTGTGTCCTAAATTTATTATCAGGGATAATTTTATTACTCCGAATAGCTCTAAATTCAATTCAGTATTCTTTATTGCAACAATTGTATGGCTGTTCGCGTTATTTTATGATATTCATACAGAATTCTGGGAAGAGCTAGTTAATTTCAATATCACTGACTCTGTATCGTTTTCCGTCTTTTTTAGTTCTGGTTTAATTGTCAATCTATCACTCAGTGTTTTCAGAACTCGAGATTATGTTTCGTTTGTTCTGAAGTTTCAAAACGTTCAC…	876	MTRRTRIQQNNNNIFQVEMLLNNYVDEDIQSMLLPLNMLHFIRLCPKFIIRDNFITPNSSKFNSVFFIATIVWLFALFYDIHTEFWEELVNFNITDSVSFSVFFSSGLIVNLSLSVFRTRDYVSFVLKFQNVHRFLNNESDFKVFTFINWFIVILFVIIYGGFVIILILITDTLTIQLFCAFVLLSFDADIIYIIRFMKLLKDKFNLWNEQALQVRNMRDGNKEEYCQKLYQAYIDIMECYRLIKTFSRLVVSKKQASLPVSLESFLVNYFIAKTSCYCSISSTSRNYYPQ*-----------------------------------------------------------------------------------------------------------…	291	Type 3 Bitter Receptor	Y	AJD81605.1 gustatory receptor 12 [Helicoverpa assulta]	0.35	4e-31
HarmGR173	scaffold_139	633726	634562	+	ATGTGGTCTTGCTTCAAACAATATTGGCTACCTCATCACAGGTCTGTCATCATTGAAAATACTTCATCATTTTCACCAGACGATATTATAGAATACAACAGGATTGAAGAAGATTTACAAGCAATACTAAGGCCATTGAATTTCATGGAAAACATATTTTTGTGCGCAAAATATTCTATTCGTAGACAATACATTACTAGCAACTCACGAATTTATAACTTCTTCAGAGTTTTCTGTATTATTTTGAACCGCTGCTTTCATACAAATCAGATAATCGATTGGAATATTACCGTATGGAATGAACGCAATACTACTTTGCACTTTTACAGTACTTTGTGCGTATCCATATCAGGTTTTATTGGATACATGTTATACCTGACCGGGGATTCTGTGAGCACT…	840	MWSCFKQYWLPHHRSVIIENTSSFSPDDIIEYNRIEEDLQAILRPLNFMENIFLCAKYSIRRQYITSNSRIYNFFRVFCIILNRCFHTNQIIDWNITVWNERNTTLHFYSTLCVSISGFIGYMLYLTGDSVSTVSNIVLSRYNILLALKIQCALSSLRINRSQVTGIIICSWCCVIISNIYSISWVIFYCCYYGNINIVTIVTAYASISYEISVAYAFILIKLTDKLLQQWINECRALSLEDSENVENVDKLFIVYCDIQEIYMIIEKTFQHLVSFEPS*-----------------------------------------------------------------------------------------------------------------------…	279	Type 3 Bitter Receptor	Y	DAA06392.1 TPA: gustatory receptor 58 [Bombyx mori]	0.28	4e-06
HarmGR174	scaffold_139	638681	639508	+	ATGTTTTCTTACTTAAAAGAATATTTTAAATTATATAAAATGTCAACAGTCGAAAATATTTCGAGAGTTCCATCTGACAATATCTGTGAAAATAATAGGATTGAAGAAGATTTACAATTAATATTAAGACCTTTGAATTTCATGCAAGGTCTTTTCTTTTGCGCAAAATATTCCATTCGTGGCAAATCGATCACCTGTACCACGCGAGGTTATCATTTGTTAAGAGTTATCTGTGTGATTGTAGCTCACGGCTATAATGCATATCTATTTATTGTTAATAGTATCGCATTTTGGAACAATCCCATTGCTTCCTCGTTTTTTTATAGTTCTCTGTGCCTATGGGTGTCGAGTTTTATAGCATACATCCTATACATGATTGGGGACTCTTTAAATAGTATT…	831	MFSYLKEYFKLYKMSTVENISRVPSDNICENNRIEEDLQLILRPLNFMQGLFFCAKYSIRGKSITCTTRGYHLLRVICVIVAHGYNAYLFIVNSIAFWNNPIASSFFYSSLCLWVSSFIAYILYMIGDSLNSIVNISMSHLNIVLVLKIQHVLSFLRLRRSDVKGSIICSWACVIIANILSFGWIAYFCATAPEINYIPIITSYASITYEINVIYAFTLLNLTTKMLNVCINEFRTSSCLKASENVKYLHELFHTYCNILEIYMIIEKTFQHMVSI*--------------------------------------------------------------------------------------------------------------------------…	276	Type 3 Bitter Receptor	Y	DAA06392.1 TPA: gustatory receptor 58 [Bombyx mori]	0.27	1e-09
HarmGR175	scaffold_139	298570	299553	+	ATGTGGGATAGTGTAAGAAATGCCCAAATATTTATACCATCGTCCCAACCTGTAGCGTTATCCAAAAATCGTTTAAACAAGGAAGTATACAGAATCATCTATCCTTTCCACTTGATCTTTCTTGTACTCTGCTCTTCTAAATATACTGTAAAATACAACTTTATCCTCAAAGATGGAGTTTTGCGAAAAATTGTGTCTTTCTTGAGTGTTTGTTTTGTTGTTATCGTTTCTAGTTGTTACATGTTCTTGGAAAAATACACTGCCTACATCAATAACGTCCAAAGCATCAAGATCATTTTTTTCATATTCCATGGAGTATTAATTTTATATTGTATAGCTAACATAATGTTATTTTCTATGAATATCGCCTTAAGTAAACAGAACATAGAGCTCATTTTG…	987	MWDSVRNAQIFIPSSQPVALSKNRLNKEVYRIIYPFHLIFLVLCSSKYTVKYNFILKDGVLRKIVSFLSVCFVVIVSSCYMFLEKYTAYINNVQSIKIIFFIFHGVLILYCIANIMLFSMNIALSKQNIELILKIQLVHTNIDFSKSSKNFIIWNWIYLIIFLVIDLAISSSYYVTYYEQDVVDALGYLCNYLFAVFDMNVIYACRLITLLRKYLNKWSKVILKLSDGVNNRNCGQLFEIYDNIIRAFQLYKTVFQVVVSSLLTIAVAIDSFVHTFKQISCWCHVPLQILSTTVNIFSRNLGFIESRLQIITDTAESVNEVIFVLLSLKFLLSLFYL*-------------------------------------------------------------…	328	Type 3 Bitter Receptor	Y	NP_001124347.1 gustatory receptor 60 [Bombyx mori]	0.24	2e-09
HarmGR176	scaffold_139	420644	421348	-	ATGACAACAGTCCGGAAAATTGTGTCAATAAAACCAATTTATAACTTTACAATAGACAAGGACATCCAGTCTATGCTGTTACCTTTGAATCTAACGCAGTATATGATGTTTTGCCATAAGTATCGCATAAAAAACAACCTTATAACTCCAAATGGCTTAAGAACTAAATGCATTACAATTATCGGAACAATTATATTCATTTTTTCAATCGCGTATCGTACATTTTCGCTATCATTTAACCAAAATTCTGCTGCGTTTTCTCCTCTAATATACTATTATTCATATTACGATACCATTTATTATGGTTTCGGTCTCATTTTGAGTTGCGTGCTCAGTATCAGAAATACCAAAAAGCATGTTAGATTCATCCTTATTTTCCAAAAAGTTCACAGGTTTTTA…	708	MTTVRKIVSIKPIYNFTIDKDIQSMLLPLNLTQYMMFCHKYRIKNNLITPNGLRTKCITIIGTIIFIFSIAYRTFSLSFNQNSAAFSPLIYYYSYYDTIYYGFGLILSCVLSIRNTKKHVRFILIFQKVHRFLNDKTVFKQSVVFNWLFVITCLVIHFTTVISVALMLIYYIKYVWNGFVLVVFDLNVVHTVRFIKLLEDKVEVWRTRLLNSPDLEITDLPSYSKGMFQAFFFFF*-------------------------------------------------------------------------------------------------------------------------------------------------------------------…	235	Type 3 Bitter Receptor	Y	DAA06392.1 TPA: gustatory receptor 58 [Bombyx mori]	0.24	5e-07
HarmGR177	scaffold_139	405158	405946	-	ATGGAGACTTTACCGTTATCAAATGCTCCAAAGAGTAGTTTCTCAAGCAACGTGATCGATAAAGATGTGCAAGCGATATTTTATCCATTAAATGTGATGTCAGTGCTATTGTTGCATCCAAAATATGTGATCAAAAATAACAAAATAACCCCTTTAAGCAATGTAATAAAAATATTCTCAGCGTGCGTAACAACTTTGTATTTATGTCAGCATGCTCATAAATTTTTCAGTGTGGTCTTAGACGATAATATACGGAGGATCCAGCCCGTTAGCTATCTCTACTATGCCACTGGCTCCGATCTTCTGTTTCTCACTTGGGGCTTCATCATGAATTGTGCAGGCAATATTATTTACACCAAGAAGTATGTTGCCTTCATCCTTAAATTCCAAGAATCGCAT…	792	METLPLSNAPKSSFSSNVIDKDVQAIFYPLNVMSVLLLHPKYVIKNNKITPLSNVIKIFSACVTTLYLCQHAHKFFSVVLDDNIRRIQPVSYLYYATGSDLLFLTWGFIMNCAGNIIYTKKYVAFILKFQESHRFLGSACFKRFIIVNWLSIISMFGYFISSCIYTYFTFFHPPWGTIFHMMVLANLDADAVYACRLILLISEQFIQWNERALLLKENGEDKDYCRKMFETYGQILKCYKIYRNTMQFMVSRILGFLMIISCL*---------------------------------------------------------------------------------------------------------------------------------------…	263	Type 3 Bitter Receptor	Y	AJD81605.1 gustatory receptor 12 [Helicoverpa assulta]	0.31	1e-22
HarmGR178	scaffold_139	266349	267164	+	ATGTCTATCAAAATGAAGCCTACAGCTCATCCAAAAGAGTTCACGTGCACTTACATAGACAGAGATGTTCAAAAAATGTATCAACCTTTAAATCTGATGCAGCAACTTACCTTGAATCCGAAATATCAAATCAAAGCCGGCTTTATCAAACCAAACAATGTTAAAAGTATTCTTCTATCATTCTGTGGACTGATCTCGTATGTCGGTGTGAGTATTTACAGAGTCTGGGAGCTGGCTACCGATGAGAACATGCAACGATACACTCCTATCAAGTTTCTTAACTTCGCCACTCTCATCGATGCCTCTTTCAACAGTACTGGCTACATCATGAACTTTATCCTTCCCATTATTGAGGTCAAACAAAACATCACTTTCATTTTAACTTTCCAAGAGATCCAC…	819	MSIKMKPTAHPKEFTCTYIDRDVQKMYQPLNLMQQLTLNPKYQIKAGFIKPNNVKSILLSFCGLISYVGVSIYRVWELATDENMQRYTPIKFLNFATLIDASFNSTGYIMNFILPIIEVKQNITFILTFQEIHRFIHKTDNCKIIVNNWISVITYFSFYIFACIYIYVYYMPNWYVMYYVFILCTRDTNPIYAIGVIKLLTEKVFLWNSELLMSSKAGHREMRCDRMFRAYGHILSCYDVYKNIFQIPVSIIFGKLRNYNCVYIKSSFLFLN*------------------------------------------------------------------------------------------------------------------------------…	272	Type 3 Bitter Receptor	Y	AJD81605.1 gustatory receptor 12 [Helicoverpa assulta]	0.29	3e-26
HarmGR179PSU	scaffold_139	624897	625277	+	ATGTTCGCTCTCTTCTTGTGTACAAAATATTCTATTCGCGAAAAAGTTATGACTAATAATAAAAGACTTTACGACTGGTTCAGAGTTATTTGCGTCATCGTAGGTCGTTGTTTCAATATGTATCAGTTTGTTAACATAATTCGGAATTATAAAGTTCTGGGACAATATAGTTCTTCGTATGATTACGGCAACTTATGGATTTGCATCGGTGCTGCTATTGGATACAGCTTATATTTGATCGGGGATTTCACAATCAGCCTTTCCACTATCGTAATGAGTAACTTTAATATCTTATTGATTTTCAAATTCAACACGTTCTTCGATCCTTACAAATCAATGGCTCCGTACTCAAAAACTTCTACGCCTTCAGTTGGGCAAGTGTAA	384	MFALFLCTKYSIREKVMTNNKRLYDWFRVICVIVGRCFNMYQFVNIIRNYKVLGQYSSSYDYGNLWICIGAAIGYSLYLIGDFTISLSTIVMSNFNILLIFKFNTFFDPYKSMAPYSKTSTPSVGQV*-------------------------------------------------------------------------------------------------------------------------------------------------------------------------------------------------------------------------------------------------------------------------------…	127	psedudogene	N	HarmGR171	0.55	3e-26
HarmGR180	scaffold_47	950230	952384	-	ATGCAAGTTAGTGATATTATAAAACCTGGAGATTTCAATAATAAATCGTACAACTCAATGATACCAATCATAAGGATTTTAAAAGTTTTTGCTATTAACGGCAATGTGGCGCCCAACAAGACATCCATGCTCATCAAAAGCATTTGTGCCTGTTCCATATTCGGATGTTTGAGCTCCTACTGCTTGTACTACAAAACAAAATATGTTTATAACAGGTTGGATATTTCTATCAGAGTAACAGACATGACACAGATGATTTGCGACTTCTTTCAGTATACTGTCGATCTATTCTTTGTCTATAAATTTGGGAGGAGCTTGTACATAGAATACTTCAGACAGTTCGAAATAATTGATGTTTGTCTAGAAACTAGTTGCTACGCTGAAATGAAACGGAGACTG…	1236	MQVSDIIKPGDFNNKSYNSMIPIIRILKVFAINGNVAPNKTSMLIKSICACSIFGCLSSYCLYYKTKYVYNRLDISIRVTDMTQMICDFFQYTVDLFFVYKFGRSLYIEYFRQFEIIDVCLETSCYAEMKRRLLKTMTFFLVIWFISSFTDLGAWVITYGWMIPVVHSLSYLYLLIKILATLDLIANIIQVEVRLRIINNFIKNCYNCASACPVGILADCIRNKNWLHGEDGSPDQSLKARSIDSHEIKRLSKCYLMLTEQVMFINKMYGFRILLNTTSLLFDMVKILNLAIRIIVGSQRTLYNSAGYNFLPGVSGFVRFLTCAAILITLVNRCEQAYRQRERILNVIDHLLINKNPDLTLRSAIQDLQSLLQDRPICFNMAGFFTLNFSLLVSIASVV…	411	Type 1 Bitter Receptor	Y	ALM26258.1 gustatory receptor 10 [Athetis dissimilis]	0.61	7e-89
HarmGR181	scaffold_313	70	1678	+	ATGGCGCAGACAGTCATGAATTTCGTTGTTGGAGTCAGTCAAACCCACAAGAGTATCAGGTTTGTCTTGACATTTCAAAAAGTACACAGATTCCTCAAAAATGATCCCCATTTTGACAACTTAATCATCTGGAATTGGATTGTCGTAATAATAGCAGCCACTTTTTACAATTCTGCTTTTGTTTATTTTACTAACTACTTGGGTCTCCCTATGTATTTTATATACGTGTCAGTCATTCTGAGCGCCTTTGATTTCAATATTGTTTATGCCTATCGTCTTATGACTTGTTTGACCCATAAGTTAGAAGTATGGAATATAAAAGTGTTGAGTTCTGGAGAAACAAACTGTGACATATTCAGCAAGAATATGTTTCAAGCCTACCTTGACATACTAGAGTGT…	816	MAQTVMNFVVGVSQTHKSIRFVLTFQKVHRFLKNDPHFDNLIIWNWIVVIIAATFYNSAFVYFTNYLGLPMYFIYVSVILSAFDFNIVYAYRLMTCLTHKLEVWNIKVLSSGETNCDIFSKNMFQAYLDILECYDLVEACFQHYFFFVFQILFYIGEVFIHYLDLMSIAGMAIFSTVIWLMKNLAWQIMLSQQCEKFYSTVQSAQDNCMFVLKSNCTESVQRLCKNVRRLHRSRFSKLRVCALFRADAALQLSLMALLTDYIVVVLQFAFL*-------------------------------------------------------------------------------------------------------------------------------…	271	Type 1 Bitter Receptor	Y	AJD81605.1 gustatory receptor 12 [Helicoverpa assulta]	0.35	8e-19
HarmGR182	scaffold_313	4349	6123	+	ATGTCACTAATGTGTACTGTAGCGACAGCTCTTAGGTCTTCATTAAATACAAAAAAAGCTCTTGACATTGGACGCTTACAAAATATTAACGTGATGCCATTTCCAAGCAATGTAGTGGACAAAGATGTGCAATCAATACTTTTACCTCTGAATCTATTGCAACTTCTAACGTTTTGTCCAAAATATCGCATCAAAAACAATGTTGTATACCCTAATAGTTTAATTGCCATCTCAATTATTGTAATTGCAACATCAATATTTGTTCTATCGTTTGTATACCGCTCCTATTATCTTCTTTCAGCAAATGTTTTACCATGGTTCAGTGACTTTAGTGTATATTTCGATGTGATTTTCTATTCCATTGGTTTCATTATGAATTGCTTTTTTATCATCGTTCAA…	1200	MSLMCTVATALRSSLNTKKALDIGRLQNINVMPFPSNVVDKDVQSILLPLNLLQLLTFCPKYRIKNNVVYPNSLIAISIIVIATSIFVLSFVYRSYYLLSANVLPWFSDFSVYFDVIFYSIGFIMNCFFIIVQSKQNVQFVLIFQSLHSFLKETNLKNLVIWNWVFVILVLLVFHIIFIYLLVILKLPFHFLYYSILLNSLDFHIVYASRLMKLLEHKLILWNIQVLSCQGNIDESYGKRLFQAYIDMLQCYELVKVFFQQFVKVLVHSLFYIKASLDLFSMTVKLGQMHRIAMAALSISSIVIWLVKNLLWQIQLTVQCERFYSVILHSQDTCAIVLNSNGSEAEKRLCKNVRRVTRARFSKLRVCALFYVDASLQLSLMALLTDYIVVLLQFAFLDP…	399	Type 1 Bitter Receptor	Y	DAA06392.1 TPA: gustatory receptor 58 [Bombyx mori]	0.31	6e-14
HarmGR183	scaffold_313	7001	9192	+	ATGAGTATTAATCTAGTAGACAAAGATGTGCAATCGATGCTGTTACCCTTAAATCTGATGCAGTACATCGCTTTCTGTCCAAAATATTGCATTAAAAACAATTTCATAAGTATAAACAGTTTATTTTCCAATTTCATCTCATTCTGTGGCTTATTGATATTCTTGTCGTCTTTTCTATATCGTAATACTTTAATAGCCCAATCTTTAGGTCATTCTTTCACGGTATTTATGTATATAACTGCTTATTTCGATTTCGTCTACTATTGCTGTGGTTACGTTATGAACTTCATAGTTGGCATCATGCAAACCAAGAATTCCGTCAATTTCGTTCTAACTTTTCAAAATATCCACCGGTTTCTCAACAATGAGACTTATTCTAGAAACTTTAAGGTCTTGAAT…	1128	MSINLVDKDVQSMLLPLNLMQYIAFCPKYCIKNNFISINSLFSNFISFCGLLIFLSSFLYRNTLIAQSLGHSFTVFMYITAYFDFVYYCCGYVMNFIVGIMQTKNSVNFVLTFQNIHRFLNNETYSRNFKVLNWIIVILTVVGQTTIFAYFNITVGLSHYFIYISFIITVFDFNIIYATRLLGILENKLLLWSNNVLDLREIGEIYDENYCRNMYLAYVDILKCYELHKVCFQEYICFYITETFLHSLICIQVSIEMCKMAASRGNISTIGTAILSTMSVLLWILKDLFWQLLFCRQCEKFYSSMENVPDYCTLILKTSCSESVRRLCKNVRRVHRARFSKLRVCSLFDAGAALQLSLMVLLADYTIVLLQFAFL*-----------------------…	375	Type 1 Bitter Receptor	Y	NP_001124347.1 gustatory receptor 60 [Bombyx mori]	0.27	2e-19
HarmGR184	scaffold_313	2350	3975	+	ATGGAGATATTTGTAAATTCAAGACAAATCAATTCAAACAATATAGTGGATAGTGATGTGCAATCAATGCTATTGCCTTTAAACTTACTACAAAATGTATTTTTCTGTCCCAAATATCGAATCAAAAATAATTACATTACTCCAACAAACTTAATGTCCAACTTAATCTCATCGATTGCTACACTAGTGTTTATAATTATGTACGCGTACCGAAATTATTTAATCGGGCTGTTCAAAACATCACAATTTTCAACAGCCTGGAAATATTCTTCATATTTTAACGGCTTTTGCTATTCTTTAGGTTTCATCATGAATTTAGTGATCGGTATCATTCAAAGCCAAAATTCGGTACAATTTGTCCTTACTTTCCAAAATGTGCACAGGTTTCTCAAAAATGAG…	1125	MEIFVNSRQINSNNIVDSDVQSMLLPLNLLQNVFFCPKYRIKNNYITPTNLMSNLISSIATLVFIIMYAYRNYLIGLFKTSQFSTAWKYSSYFNGFCYSLGFIMNLVIGIIQSQNSVQFVLTFQNVHRFLKNENGFRSFIIWNWVAVCLTLVYYVFFFIYQYTRGTIGKIHACVGFLLSSFDFNVVYATRLLRLLEYQLVLWNNRFFKLRETSDIRDKDIIQKLFNAYANILECYDIIKISFQHYVSFTLQLIIDLLKYAANNDCQKTVIIAIRVSIAVLLWLIKNLMWQMTFSHQCERLYLANERTLDHCAFILTSYCSGMEKRLCKNVLRMSRVRFSKLRVCGLFYAGAALQLSLIALLADYTIVLLQLAFL*------------------------…	374	Type 1 Bitter Receptor	Y	DAA06392.1 TPA: gustatory receptor 58 [Bombyx mori]	0.31	1e-32
HarmGR185P	scaffold_71	1100731	1102220	-	ATGGTCGCAGCTTATTTCATCGGAGTGATTTTGATATACTTCGTCAATATTAAGCAAAAAAATAGCAACGTAATTTTCGCCTTAAGAATTCAGCGTATCTGTGAGATTTTCAAAATCCATGGCAAGAGTTTAAAGAATTCGATTCATATCAACTGGATTTACGTAATTGCTTTGAATTGCTATCATATATTTTGGGTCTCTTTCTTCCACTACGCCTTTTCTTCTTATGGTTTTTCTATTGAAGAGCTAGTAATTAACTATTTTAATATTCAATTTGATATTAGTGCATTACACGCCTCAAGAGTTATGAGACTTACATGGCAAACGCTTACAACTTGGGTAGAAGGAGAGGTAAACGTAGAAATAACCGAAGAAGAAGATAATGAGTTCTATTGGAAT…	873	MVAAYFIGVILIYFVNIKQKNSNVIFALRIQRICEIFKIHGKSLKNSIHINWIYVIALNCYHIFWVSFFHYAFSSYGFSIEELVINYFNIQFDISALHASRVMRLTWQTLTTWVEGEVNVEITEEEDNEFYWNKIISVYKTILETYDIAKKSFQLLILNYVFHMFVNALLSIGLRIDIGKATGGTGMFALTAFISLLWLVKNMLILTSLSIESERFYTELKGVRHICIQIIGSNTCSDVKKHICKNIVRIEKTSFRKFDACGLFIIDGALPIQLCGLITTYLIVILQFEFL------------------------------------------------------------------------------------------------------------…	291	Type 1 Bitter Receptor	N	DAA06392.1 TPA: gustatory receptor 58 [Bombyx mori]	0.3	5e-24
HarmGR186	scaffold_120	84521	85270	+	ATGTGGAAGAAATCAATTCATGCATTTAAAATATTACCTAACAATAGATTAGAAAAAGAAGTGCAAAGAATTGTGACGCCATTCAACGTGATACTCACCGCAGTCTGCTCTCCCAAATTCAGGATAAGAAATGGATACATCACTCCATCTTCTAAGAAGATTCACATATTATTATTCTTCGGCATCACAGCTTGCAATGTTTGGTCTTGCTATGGGATCACGAAAAGTCAAAATGAGTACACAACAACGTCTATCGTATCGTACTTCTTTTCACTGACCATATTCTTCTATTATATTGACTTCATACTCTTCACCAGTTGCAACGTCTTGCACAGTCGTCGACAAGTCTCCCTCATTCTGAAGATCCAAGAACTTTATAGAAACATTGACATAACTAAA…	753	MWKKSIHAFKILPNNRLEKEVQRIVTPFNVILTAVCSPKFRIRNGYITPSSKKIHILLFFGITACNVWSCYGITKSQNEYTTTSIVSYFFSLTIFFYYIDFILFTSCNVLHSRRQVSLILKIQELYRNIDITKKVKNYIIWTWIWFLATFSVFLVNFLSFLMNLDRIFFIHLSTYFANLQFDLNFIYSVRIMTLLVIYLKEWTKSVVDLNEEEQNKEYFVKKFKTYQNILRAFKIFTLCFKDIVSTSSYI*----------------------------------------------------------------------------------------------------------------------------------------------------…	250	Type 3 Bitter Receptor	Y	DAA06392.1 TPA: gustatory receptor 58 [Bombyx mori]	0.28	2e-10
HarmGR187	scaffold_120	62711	63331	-	ATGGCGGACAGCTCTAGGCGTCTCTTCGAATTGGTGTTTAGAAATAAACTGGACGAAGATACCTTAATGATCATTAAACCTTTCAACATCTTTCTCAGAATATTTTTCTCTTCCAAATTCAAAATACGAAACGGTTATATCACTCCACGAGACAAGACATACTACATTCTACCGTTCATTTTTGTTTCCCTTTTTAAGGTTTGGACCGTATATTATGTGTACATCTATAACTCGTCCATTTTAAATAACACGTTTAGGCATATTTACTTTTGGCATATTTTCATCAGCTACTGCATCTACTATTCTTTGTTGGTCTATTGCAACATTGTAAATAGCCAAAACAACGTCGTGCTTATTTTGAGGATACAAGAAATTTTTAGGAGCATTCATTTGAAGAAT…	624	MADSSRRLFELVFRNKLDEDTLMIIKPFNIFLRIFFSSKFKIRNGYITPRDKTYYILPFIFVSLFKVWTVYYVYIYNSSILNNTFRHIYFWHIFISYCIYYSLLVYCNIVNSQNNVVLILRIQEIFRSIHLKNGIRSYVIWNWITFVVLASLECFCTTIYARTMNLLSSLNSFDILLSICYDFNVACSIRLIKSLTLNLVEWSNTDK*-----------------------------------------------------------------------------------------------------------------------------------------------------------------------------------------------…	207	Type 3 Bitter Receptor	Y	DAA06392.1 TPA: gustatory receptor 58 [Bombyx mori]	0.3	2e-06
HarmGR188	scaffold_120	60425	61192	-	ATGTGGTACTCACACCGTCCTTCTCAATTATTGTTGTTCACTAACAAACTAGACAAAGACGTTCAAAGGATCTTAAAACCCTTCAATATCATTCTTACAATATTCTTTTCTTCCAAATTCAAAATTAGAAATGGCTACATCACTCCGTGTGACAAGAAATTGCATATAATTCTCTTTATCTGCGTGATCTTCTTAAATGCGTGGTCTGTTTATGAAATGAGGGTGTATATCAGTGGCAAGGCCAGCATTATCATTAACTCTCAAATTATTTTTTCGTTTTTACTTATCATCTGCTTCTTTACCTACTTTATTCTTATCTTTAGCAACATTGCGTATTGCCAAAGCAACATTCTTCTCATTTACACTATCCAAGATATTCATAGGGCTATGAGAAATAGT…	771	MWYSHRPSQLLLFTNKLDKDVQRILKPFNIILTIFFSSKFKIRNGYITPCDKKLHIILFICVIFLNAWSVYEMRVYISGKASIIINSQIIFSFLLIICFFTYFILIFSNIAYCQSNILLIYTIQDIHRAMRNSSSFKNYITWNWITILICICFDILIMSSYCMLLSKIHIFSVSTLYLNMASEINVFYCIRVLAFLIMSLEEWIENVLVVKSDDYCEEYCGKLFKVYQDIIKAHKLLQNCFRLLVRSLIFILIKIF*----------------------------------------------------------------------------------------------------------------------------------------------…	256	Type 3 Bitter Receptor	Y	DAA06392.1 TPA: gustatory receptor 58 [Bombyx mori]	0.26	1e-10
HarmGR189	scaffold_120	66744	67496	-	ATGTTCCAAAGTAAACGTTCAGTTATACTATTAACCACTAATAAATTAGATGAAGATATTCTCAGAATTGTACGACCTTTTAACGTGGTCCTGACTGCCATCGCTTCTTCCAAATTCAAAATAAAAAATAGACATATCACTCCTTGTGTTAAAACATTCCACTTATTGATATGTTTCAGTATCATAGCTTTAAAACTCTGGTCAAGCTTTATGTTCGTGGTTGGTCGAGGGGACTTTAAGCATAAGAAAATCGTTGATAACTTCTTTTGTTTGACTGTGTTCTTCTATTGCGTCAACTACACATTACTTACCTACAATAACATAATGCATAGCTGTCATAACATTTCTCTTTTTATGAAGATACAAGATATTAATAGGAACATTAATATTAGTGTCCAA…	756	MFQSKRSVILLTTNKLDEDILRIVRPFNVVLTAIASSKFKIKNRHITPCVKTFHLLICFSIIALKLWSSFMFVVGRGDFKHKKIVDNFFCLTVFFYCVNYTLLTYNNIMHSCHNISLFMKIQDINRNINISVQSYVVWTWISFLITLILFISDISWFLLKSGIVGTVHVSENILVFQFDINFVYGIRLVTLLVMYLKEWARSIIIMTEERPNEYFVRKLETYVNILEAFKLFTICFKAMVSWFYKLDEMLS*---------------------------------------------------------------------------------------------------------------------------------------------------…	251	Type 3 Bitter Receptor	Y	NP_001124347.1 gustatory receptor 60 [Bombyx mori]	0.2	0.003
HarmGR190	scaffold_120	64416	65141	-	ATGAAAGTTACCGTGGTTCATCCATTTGTGTTGTCACCTAGCAACAAATTGGATAAAGACATCCTTAGAATTGTGAAACCTTTCAACATAATACTAACTGCGGTTTGTTCTTCTAAATACAAAATAAGACATGGATACATCACGCCCTGTGGACTAAATTATTACATATTGACGTATGCTGGCATTGGTGTATTTCTGGTCTGGTCGACCTATAATATGATCTCCATTAATATCGATGAATTAAATCAGAGAGCAGACTTAGCTGCCTACCTTTATTGTACGATGTTCTTATTTTACATCTCGTACGGGCAGTTTATCATCTACAACATTATTCACAGACAAGATCACATATCCCTTATTTTGAAAATTCAAGAAATTTATAGAAGCGTCGACATCAGC…	729	MKVTVVHPFVLSPSNKLDKDILRIVKPFNIILTAVCSSKYKIRHGYITPCGLNYYILTYAGIGVFLVWSTYNMISINIDELNQRADLAAYLYCTMFLFYISYGQFIIYNIIHRQDHISLILKIQEIYRSVDISKCVQNVVLWNWLSFFLMFCCMIPNISLLYLSQNFVSYTHITNHISNIMFDFNFIYGIRIIALLVVFLKKWSESILDKEFNLEKKLKAYQNILEAFQLFAICFRAIVSSS*------------------------------------------------------------------------------------------------------------------------------------------------------------…	242	Type 3 Bitter Receptor	Y	AJD81607.1 gustatory receptor 14 [Helicoverpa assulta]	0.35	2e-13
HarmGR191	scaffold_123	83978	84739	-	ATGGAGGGTAAAACACGTGAAAAGAAGTTTTCCTGTAACTACGTCGATAAAGATGTTCGAACAATATTTAGGCCATTAAAAATCATGCAAACTTGCTCTTTCAACCCTAAATATCAATTTAAAAACAATTTTATATACCCAGCTAATACAATAAGTGATGTAATAGCATATTTTGGTGTTATAACGTTTTTAACAATTATGATTTGGCGGATAACTGATATACTTTTTGACGAGAATCTGCGAAGATATCAAACCTTAAATTTCCTATACTTCGCAAGTTATGCCGACTCTTTATTCTATTCTTTTGGTTATATTATGAATTTGATTCTCCACTTCTTACATTCTAAAGACAGTGTTAAAATGATACTAATTTTCCAAGAAATACATAGATTCATTCGC…	765	MEGKTREKKFSCNYVDKDVRTIFRPLKIMQTCSFNPKYQFKNNFIYPANTISDVIAYFGVITFLTIMIWRITDILFDENLRRYQTLNFLYFASYADSLFYSFGYIMNLILHFLHSKDSVKMILIFQEIHRFIRKSASLKNIVCRNWVALALMGGFQSIVVIYLYIVYMHPPWYIIFYVFYLLSPDYNTVYAICFMKLLLDKAVLWNVNLLLSLQGQRKVLCRQMTRTYGQILDCFDVYKNVFELPVSTYKIFIC*------------------------------------------------------------------------------------------------------------------------------------------------…	254	Type 3 Bitter Receptor	Y	AJD81605.1 gustatory receptor 12 [Helicoverpa assulta]	0.3	4e-24
HarmGR192	scaffold_27	2725	3348	-	ATGAATATGAACCAAGAGTTTGCTCCAGTTTTTACTGTGGATAAAGATGTTCAAACAATGCTGATGCCTTTAAATCTTATGCAAAATGTATTCTTCAATAAAAAATATCGCATTAAAAACAACACAATACTGCCAAATAATTTAACATCCAACATTTTATCATTCGTCGCCAGTCTAACATGCACATTGATCTTCTTATATCGTGTGTATCTAATGAGTGCATTGGAAGATAGTCGGTTTACATCTATCTTGTACTATTCTTCATTCTTTGACTGCCTCTACTATTGTGTAGGATACGTCATCAACTTCGTAAGTGGGGTCATTTTCACGAAGAAATCAATCGAATTTGTGTTCATTTTCCAAAAAATTCACAGGTTTATAAGCAATGAGACTGATTTT…	627	MNMNQEFAPVFTVDKDVQTMLMPLNLMQNVFFNKKYRIKNNTILPNNLTSNILSFVASLTCTLIFLYRVYLMSALEDSRFTSILYYSSFFDCLYYCVGYVINFVSGVIFTKKSIEFVFIFQKIHRFISNETDFRLFVIWNWVSVSVAASGYVLICIFFVTNADLSVFNGFPCLFLCIFDFNIVYAMRLIQLLRSKLVLWNLSLETTSI*----------------------------------------------------------------------------------------------------------------------------------------------------------------------------------------------…	208	Type 3 Bitter Receptor	Y	ALM26264.1 gustatory receptor 64 [Athetis dissimilis]	0.41	3e-09
HarmGR193PSU	scaffold_27	600271	599897		ATGGAGATATTTATAAATTCAAGACAAATTAATCCAAACAATATAGTGGACAGTGATGTGCAGTCAATGTTATTTCCTTTAAACCTACTACAAAATGTTTTTTTCTGTCCCAAATATCGAATCAAAAATAATTACATAACTCCAACAATCTTAATGTCCAACTTGATGTCATCGATTGCAACACTAGTGTTTATAATGATGTACGCCTACCGAAATTATTTGATCCGTCTCTATAAAATGTCGCGATTATCCATTGCCTTGAATTATTCTTCATATTTTAACGGCTTTTGCTATTCTTTAGGTTTCATCATGAATTTAGTGATCGGCATCATTCAAAGCAAAAATTCGGTGCAATTTGTCCTCACTTTACAATAA	375	MEIFINSRQINPNNIVDSDVQSMLFPLNLLQNVFFCPKYRIKNNYITPTILMSNLMSSIATLVFIMMYAYRNYLIRLYKMSRLSIALNYSSYFNGFCYSLGFIMNLVIGIIQSKNSVQFVLTLQ*----------------------------------------------------------------------------------------------------------------------------------------------------------------------------------------------------------------------------------------------------------------------------------…	124	psedudogene	Y	DAA06392.1 TPA: gustatory receptor 58 [Bombyx mori]	0.36	4e-10
HarmGR194p	scaffold_27	142	549	-	ATGTCTATTATAAAAACAGATATATTCACAAAAATGATAATTGGCCTTCAGCTTATCTGTGGCTTTTATTGTAAAATCAGTACAAATAAAGTAGTTAATGCACTAGTGAGGGCTTATTGTGTGTCTATTGCTGCTACAAACATTGTTCTAATACTATGTGAATTATTTATCACCATATATAGGTCAGGGATAGGTATTGTAGTGTTTGTTGCCACTTTATACTTTCTACATTTAATTATTGATTTGTGTTCAAATTGTGAAAACTTCCTGAAGTTTGTAAATAATATAAGACAACCTATTTCACAAGATTTGCAATCAGATGTTAGCACACCAATTACAGCGATTGTATTAA	411	MSIIKTDIFTKMIIGLQLICGFYCKISTNKVVNALVRAYCVSIAATNIVLILCELFITIYRSGIGIVVFVATLYFLHLIIDLCSNCENFLKFVNNIRQPISQDLQSDVSTPITAIVL------------------------------------------------------------------------------------------------------------------------------------------------------------------------------------------------------------------------------------------------------------------------------------------…	136	unknown	N	DAA06392.1 TPA: gustatory receptor 58 [Bombyx mori]	0.38	3e-08
HarmGR195	scaffold_672	34278	35003	+	ATGGAAATTAAATCGTCCAGTTTTTTCAAATCGTTTCAAAAATGTATGGGCCCTTTATATTTCTATAAAGTGCTCATTTTACTTCAAGTGTTGCTCGGCCGATATTTCAGTCTCAGCAAATCTAAGCTGACTCGTTTCTTTACAAAATTGTACTGCGTTTTTATGTATATTCACATGATTTACAAATGGAATGATGTTGTATTGGTTTCTCATAAATTTGTCCTACCACCCTTCATCATGTCTGAATACACGGGCTACTTCGTAATTTCGATAATACTATCAGAAGATTACTTCTTTAATTTTTGCGACAATCTTCTTACCAATGACAGAGTGATGGGTTTTAAGAATATACCTCATGTTCCACCAAATGTAATTGGATTTATGCTTATAACTGTGATT…	729	MEIKSSSFFKSFQKCMGPLYFYKVLILLQVLLGRYFSLSKSKLTRFFTKLYCVFMYIHMIYKWNDVVLVSHKFVLPPFIMSEYTGYFVISIILSEDYFFNFCDNLLTNDRVMGFKNIPHVPPNVIGFMLITVISRVAFVLTRHFTVSLPSVHLIYVTVLLISLDLSHIYTCVIFCMIQLRMKVLRCFLENIHIPINIVSGNEVEMSIKNVRKSLYYYNNLLDSMAAIDKHTQCMVSKLYLHQ*------------------------------------------------------------------------------------------------------------------------------------------------------------…	242	Type 3 Bitter Receptor	Y	DAA06383.1 TPA: gustatory receptor 27 [Bombyx mori]	0.3	3e-22
HarmGR196	scaffold_88	986645	987460	-	ATGTTTTCTTACTTAAAAGAATATTTTAAATTATATAAAATGTCAACAGTCGAAAATATTTCGAGAGTTCCATCTGACAATATCTGTGAAAATAATAGGATTGAAGAAGATTTACAATTAATATTAAGACCTTTGAATTTCATGCAAGGTCTTTTCTTTTGCGCAAAATATTCCATTCGTGGCAAATCGATCACCTGTACCACGCGAGGTTATCATTTGTTAAGAGTTATCTGTGTGATTGTAGCTCACGGCTATAATGCATATCTATTTATTGTTAATAGTATCGCATTTTGGAACAATCCCATTGCTTCCTCGTTTTTTTATAGTTCTCTGTGCCTATGGGTGTCGAGTTTTATAGCATACATCCTATACATGATTGGGGACTCTTTAAATAGTATT…	819	MFSYLKEYFKLYKMSTVENISRVPSDNICENNRIEEDLQLILRPLNFMQGLFFCAKYSIRGKSITCTTRGYHLLRVICVIVAHGYNAYLFIVNSIAFWNNPIASSFFYSSLCLWVSSFIAYILYMIGDSLNSIVNISMSHLNIVLVLKIQHVLSFLRLRRSDVKGSIICSWACVIIANILSFGWIAYFCATAPEINYIPIITSYASITYEINVIYAFTLLNLTTKMLNVCINEFRTSSCLKASENVKYLHELFHTYCNILEIYMIIEKTFQHMVSI*--------------------------------------------------------------------------------------------------------------------------…	272	Type 3 Bitter Receptor	Y	AJD81611.1 gustatory receptor 18 [Helicoverpa assulta]	0.43	1e-19
HarmGR197	scaffold_25	410741	411406	+	ATGGATAACTCAGTTTACAAATTACTGTCCCTTCGGCTTCTTTTTGGTCACTATTTTAAACTAAGTTCTTCAAAATGGATTTGCTACATTGCAAAAATATTTTGCTTCTCGATGCTTATTGTTAACTTTGCCATAAACTGCATATTATTATTAGATTTTACTTCATTTGATATAAGTCAAATAAGTCTTTGGATGCTTTTATGGATTATGCTTGTAGAATCTTCTTCAAGCATATTAATTTCTTTGTATACTGATGAAACTTACTTGCTGAAATTCTCAGCAAAGATAAAGAATTATGTGTCATCGCCAACACCTTGTCGTGCAACTTACGTTATGGCATCCTTTATAATACCTCTTAATTTCTCCTCTGTATTGATAGCGTACCTATACGAGTTTGGT…	669	MDNSVYKLLSLRLLFGHYFKLSSSKWICYIAKIFCFSMLIVNFAINCILLLDFTSFDISQISLWMLLWIMLVESSSSILISLYTDETYLLKFSAKIKNYVSSPTPCRATYVMASFIIPLNFSSVLIAYLYEFGVAVNIFYNISYTTCYCSYLTSLYITEMYAKAINNLTSAIVNRLKDINISDEEKRVCIENFLDNYLKLLKIYNATMTVSRINVSVCKSFE*--------------------------------------------------------------------------------------------------------------------------------------------------------------------------------…	222	Type 3 Bitter Receptor	Y	DAA06386.1 TPA: gustatory receptor 33 [Bombyx mori]	0.28	0.0002
PSU=psedudogene		p= partial sequence					S1.
